# Supplementary material for: GridCL for fine-grained load profiling in smart grids under limited labels
Source: PLoS One. 2026 Jul 28;21(7):e0354752. doi: 10.1371/journal.pone.0354752 (PMC13411922; doi:10.1371/journal.pone.0354752)
Supplement: S1 File — The S1_File_augmentations.py file contains the load-profile augmentation methods used by the supplementary implementation. (PY) [file pone.0354752.s001.py]

import numpy as np
import torch

class DomainAugmentations:
    """
    Implements the Domain-Specific Augmentation Bank described in the paper.
    """
    
    @staticmethod
    def peak_shifting(x, shift_limit=4):
        """
        Simulates Demand Response (DR) by shifting the peak load.
        x: [Batch, Channels, Time] or [Time]
        """
        x_aug = x.clone()
        batch_size, _, seq_len = x.shape
        
        for i in range(batch_size):
            shift = np.random.randint(-shift_limit, shift_limit + 1)
            if shift == 0: continue
            
            # Simple circular shift for demonstration
            # In practice, we might pad with neighbors or interpolation
            x_aug[i] = torch.roll(x[i], shifts=shift, dims=-1)
            
        return x_aug

    @staticmethod
    def load_redistribution(x, strength=0.2):
        """
        Simulates valley filling or peak shaving.
        Redistributes a portion of the total energy.
        """
        x_aug = x.clone()
        batch_size, _, seq_len = x.shape
        
        for i in range(batch_size):
            profile = x[i, 0, :]
            total_energy = torch.sum(profile)
            
            # Create a perturbation mask
            perturbation = torch.randn_like(profile)
            perturbation = perturbation - torch.mean(perturbation) # Zero mean
            
            # Scale perturbation
            energy_shift = total_energy * strength
            perturbation = perturbation / torch.sum(torch.abs(perturbation)) * energy_shift
            
            # Add to profile and clip to non-negative
            new_profile = torch.clamp(profile + perturbation, min=0.0)
            
            # Renormalize to conserve energy (Physics constraint)
            new_profile = new_profile * (total_energy / (torch.sum(new_profile) + 1e-6))
            
            x_aug[i, 0, :] = new_profile
            
        return x_aug

    @staticmethod
    def weather_scaling(x, sigma=0.1):
        """
        Simulates weather impact (e.g., temperature drop increasing heating load).
        Multiplies by a smooth random curve.
        """
        x_aug = x.clone()
        batch_size, _, seq_len = x.shape
        
        t = np.linspace(0, 1, seq_len)
        
        for i in range(batch_size):
            # Generate a smooth random trend
            trend = np.random.randn() * t + np.random.randn()
            scale_curve = 1.0 + sigma * trend
            scale_curve = torch.tensor(scale_curve, dtype=x.dtype, device=x.device)
            
            x_aug[i] = x[i] * scale_curve
            
        return x_aug

    def get_augmentation(self, name):
        if name == 'peak_shifting':
            return self.peak_shifting
        elif name == 'load_redistribution':
            return self.load_redistribution
        elif name == 'weather_scaling':
            return self.weather_scaling
        else:
            return lambda x: x
