# Supplementary material for: GridCL for fine-grained load profiling in smart grids under limited labels
Source: PLoS One. 2026 Jul 28;21(7):e0354752. doi: 10.1371/journal.pone.0354752 (PMC13411922; doi:10.1371/journal.pone.0354752)
Supplement: S2 File — The S2_File_main_demo.py file provides a minimal example for loading the sample data, constructing the model, and running contrastive pre-training. (PY) [file pone.0354752.s002.py]

import torch
import torch.optim as optim
import pandas as pd
import numpy as np
from torch.utils.data import DataLoader, Dataset
from S3_File_models import DASSCL_Encoder
from S1_File_augmentations import DomainAugmentations

# --- Configuration ---
BATCH_SIZE = 32
EPOCHS = 5
LR = 0.001
TEMP = 0.1

# --- Dataset ---
class LoadDataset(Dataset):
    def __init__(self, csv_file):
        self.data = pd.read_csv(csv_file, header=None).values.astype(np.float32)
        # Add channel dimension: [N, 1, Seq_Len]
        self.data = self.data[:, np.newaxis, :]
        
    def __len__(self):
        return len(self.data)
    
    def __getitem__(self, idx):
        return torch.from_numpy(self.data[idx])

# --- Contrastive Loss (InfoNCE) ---
class InfoNCELoss(torch.nn.Module):
    def __init__(self, temperature=0.1):
        super().__init__()
        self.temperature = temperature
        self.criterion = torch.nn.CrossEntropyLoss()

    def forward(self, z_i, z_j):
        batch_size = z_i.shape[0]
        
        # Concatenate representations
        z = torch.cat([z_i, z_j], dim=0)
        
        # Similarity matrix
        sim_matrix = torch.matmul(z, z.T) / self.temperature
        
        # Mask out self-similarity
        mask = torch.eye(2 * batch_size, dtype=torch.bool, device=z.device)
        sim_matrix.masked_fill_(mask, -9e15)
        
        # Positive pairs: (i, i+batch_size) and (i+batch_size, i)
        labels = torch.cat([
            torch.arange(batch_size, 2 * batch_size, device=z.device),
            torch.arange(0, batch_size, device=z.device)
        ], dim=0)
        
        loss = self.criterion(sim_matrix, labels)
        return loss

# --- Main Loop ---
if __name__ == "__main__":
    print("Initializing DA-SSCL Demo...")
    
    # Load Data
    dataset = LoadDataset("S5_File_sample_load_data.csv")
    dataloader = DataLoader(dataset, batch_size=BATCH_SIZE, shuffle=True)
    print(f"Loaded {len(dataset)} samples.")
    
    # Initialize Model
    model = DASSCL_Encoder()
    optimizer = optim.Adam(model.parameters(), lr=LR)
    loss_fn = InfoNCELoss(temperature=TEMP)
    aug = DomainAugmentations()
    
    print("Starting Training...")
    model.train()
    
    for epoch in range(EPOCHS):
        total_loss = 0
        for batch_idx, x in enumerate(dataloader):
            # x: [Batch, 1, Seq_Len]
            
            # 1. Generate two views with domain-specific augmentations
            # View 1: Peak Shifting
            view1 = aug.peak_shifting(x)
            # View 2: Load Redistribution
            view2 = aug.load_redistribution(x)
            
            # 2. Forward pass
            z1 = model(view1)
            z2 = model(view2)
            
            # 3. Compute Loss
            loss = loss_fn(z1, z2)
            
            # 4. Backward pass
            optimizer.zero_grad()
            loss.backward()
            optimizer.step()
            
            total_loss += loss.item()
            
        avg_loss = total_loss / len(dataloader)
        print(f"Epoch [{epoch+1}/{EPOCHS}], Loss: {avg_loss:.4f}")
        
    print("Training Complete. Model saved to 'encoder_checkpoint.pth'")
    torch.save(model.state_dict(), "encoder_checkpoint.pth")
