# Supplementary material for: GridCL for fine-grained load profiling in smart grids under limited labels
Source: PLoS One. 2026 Jul 28;21(7):e0354752. doi: 10.1371/journal.pone.0354752 (PMC13411922; doi:10.1371/journal.pone.0354752)
Supplement: S3 File — The S3_File_models.py file contains the temporal convolutional encoder and related model components used by the supplementary implementation. (PY) [file pone.0354752.s003.py]

import torch
import torch.nn as nn
import torch.nn.functional as F

class Chomp1d(nn.Module):
    def __init__(self, chomp_size):
        super(Chomp1d, self).__init__()
        self.chomp_size = chomp_size

    def forward(self, x):
        return x[:, :, :-self.chomp_size].contiguous()

class TemporalBlock(nn.Module):
    def __init__(self, n_inputs, n_outputs, kernel_size, stride, dilation, padding, dropout=0.2):
        super(TemporalBlock, self).__init__()
        self.conv1 = nn.Conv1d(n_inputs, n_outputs, kernel_size,
                               stride=stride, padding=padding, dilation=dilation)
        self.chomp1 = Chomp1d(padding)
        self.relu1 = nn.ReLU()
        self.dropout1 = nn.Dropout(dropout)

        self.conv2 = nn.Conv1d(n_outputs, n_outputs, kernel_size,
                               stride=stride, padding=padding, dilation=dilation)
        self.chomp2 = Chomp1d(padding)
        self.relu2 = nn.ReLU()
        self.dropout2 = nn.Dropout(dropout)

        self.net = nn.Sequential(self.conv1, self.chomp1, self.relu1, self.dropout1,
                                 self.conv2, self.chomp2, self.relu2, self.dropout2)
        self.downsample = nn.Conv1d(n_inputs, n_outputs, 1) if n_inputs != n_outputs else None
        self.relu = nn.ReLU()
        self.init_weights()

    def init_weights(self):
        self.conv1.weight.data.normal_(0, 0.01)
        self.conv2.weight.data.normal_(0, 0.01)
        if self.downsample is not None:
            self.downsample.weight.data.normal_(0, 0.01)

    def forward(self, x):
        out = self.net(x)
        res = x if self.downsample is None else self.downsample(x)
        return self.relu(out + res)

class TemporalConvNet(nn.Module):
    def __init__(self, num_inputs, num_channels, kernel_size=2, dropout=0.2):
        super(TemporalConvNet, self).__init__()
        layers = []
        num_levels = len(num_channels)
        for i in range(num_levels):
            dilation_size = 2 ** i
            in_channels = num_inputs if i == 0 else num_channels[i-1]
            out_channels = num_channels[i]
            layers += [TemporalBlock(in_channels, out_channels, kernel_size, stride=1,
                                     dilation=dilation_size,
                                     padding=(kernel_size-1) * dilation_size,
                                     dropout=dropout)]

        self.network = nn.Sequential(*layers)

    def forward(self, x):
        return self.network(x)

class DASSCL_Encoder(nn.Module):
    def __init__(self, input_dim=1, hidden_dim=64, output_dim=128):
        super(DASSCL_Encoder, self).__init__()
        # TCN Encoder
        self.tcn = TemporalConvNet(input_dim, [32, 32, hidden_dim], kernel_size=3)
        
        # Self-Attention Pooling (simplified)
        self.attention = nn.Sequential(
            nn.Linear(hidden_dim, 1),
            nn.Softmax(dim=1)
        )
        
        # Projection Head (MLP)
        self.projector = nn.Sequential(
            nn.Linear(hidden_dim, hidden_dim),
            nn.ReLU(),
            nn.Linear(hidden_dim, output_dim)
        )

    def forward(self, x):
        # x: [Batch, 1, Seq_Len]
        features = self.tcn(x) # [Batch, Hidden, Seq_Len]
        
        # Attention pooling
        # Permute for linear layer: [Batch, Seq_Len, Hidden]
        features_t = features.permute(0, 2, 1)
        attn_weights = self.attention(features_t) # [Batch, Seq_Len, 1]
        
        # Weighted sum
        context = torch.sum(features_t * attn_weights, dim=1) # [Batch, Hidden]
        
        # Projection
        embedding = self.projector(context) # [Batch, Output]
        return F.normalize(embedding, dim=1)
