# Supplementary material for: GridCL for fine-grained load profiling in smart grids under limited labels
Source: PLoS One. 2026 Jul 28;21(7):e0354752. doi: 10.1371/journal.pone.0354752 (PMC13411922; doi:10.1371/journal.pone.0354752)
Supplement: S4 File — The S4_File_requirements.txt file lists the Python package dependencies required to run the supplementary code. (TXT) [file pone.0354752.s004.txt]

numpy>=1.21.0
pandas>=1.3.0
torch>=1.10.0
