# Supplementary material for: GridCL for fine-grained load profiling in smart grids under limited labels
Source: PLoS One. 2026 Jul 28;21(7):e0354752. doi: 10.1371/journal.pone.0354752 (PMC13411922; doi:10.1371/journal.pone.0354752)
Supplement: S5 File — The S5_File_sample_load_data.csv file contains anonymized sample load-profile data for demonstrating the supplementary code. (CSV) [file pone.0354752.s005.csv]

0.09524445961893922	0.02899726489826095	0.11209474608579649	0.0907231824720259	0.24972987239894365	0.015188853220741821	0.07590817134548876	0.10617864489678386	0.10178736088952847	0.09933894058167435	0.007593401315125067	0.06490421754391831	0.07466434674851344	0.06465794370115485	0.05644870702642164	0.08200301424272145	0.0	0.13529582731688966	0.13270325871152955	0.21388463171948077	0.05971950356009173	0.18553108946329225	0.10616445643212544	0.18702592477708022	0.04763494881123974	0.09063235302057158	0.1634647277135009	0.12457836070630778	0.1562599138345979	0.02767328320358531	0.1821914707413561	0.13049977244868863	0.19001820858018093	0.1458819760877725	0.07056457477551592	0.12825001367330263	0.14213790664800008	0.22106314378673364	0.15973664912630078	0.2951611346741216	0.3236469112890563	0.3182623623556476	0.37104507649304863	0.4549878602637614	0.46044019770873634	0.43484812825558095	0.5678927598214826	0.6248096743379172	0.7137371616228798	0.7397294144211967
0.21689497284955989	0.04421661108978387	0.13452180061373886	0.1795528747624755	0.1429615506290327	0.1892609142351556	0.14963460094855977	0.0	0.19341601919582535	0.2087073588186056	0.14672160955539096	0.10260204276324851	0.03140524354243894	0.14443230797790835	0.19644924574764125	0.0681831662730623	0.24993498509515724	0.15777021155072773	0.1828748793222368	0.1387016640043182	0.20065769796357844	0.19488301161605	0.16578788973186107	0.14578279092851384	0.15690455583510107	0.17519018336757877	0.09688648781186614	0.2131201251130793	0.09519543641306424	0.13995524973015575	0.15017686327014995	0.20247015336879437	0.136602478558324	0.1962774890554041	0.17863571525681532	0.2713570795909445	0.1841480567262578	0.3240535196412334	0.3198739517054928	0.31766935558672826	0.41712737174323067	0.3911237231430992	0.42782969449403835	0.4433525756509164	0.5294997560082187	0.4796886976236618	0.6049673724713834	0.6381930255461474	0.7520307279941676	0.7074790075588205
0.25970689991888574	0.03840296961376994	0.12836413998512178	0.043500940831022496	0.08183782169494817	0.09114682500947427	0.12933089410561907	0.1820270991758343	0.14641990737313249	0.12538802787110753	0.014402556402990905	0.05150565618938118	0.08818316802449393	0.18007505436337035	0.06736694648028749	0.14942702082774523	0.0621094329711456	0.15692387489799725	0.03772246224531591	0.20095465081111047	0.12042967172194442	0.12179180033591079	0.01566067037067363	0.0	0.0481416078134711	0.11240616856685924	0.14007957365551507	0.021842762116930658	0.13198136275517472	0.04785526646155097	0.19480314556925532	0.07088582842056168	0.12069569126706425	0.18973853258790194	0.15158925301021664	0.17484046570615072	0.22122232619123622	0.15423193111437628	0.2099845289539668	0.2676424095018508	0.25310019055724825	0.3901328512450326	0.548162228266577	0.37576687997524727	0.5286047565073474	0.4051651230289892	0.5676491858017962	0.6504571433689089	0.7221833599299667	0.7857023021828621
0.10625922422352725	0.1246172923210176	0.09511650297010928	0.19061581924679155	0.196307006216495	0.07201151619401913	0.06959799978002164	0.02113660927663671	0.08979420884110513	0.24659845216016868	0.04353504598853471	0.11764076945908004	0.12467845036051123	0.09019404883424514	0.13131450102550815	0.1202703108577032	0.10903287919208818	0.07375332167059079	0.12243472395753015	0.12564971361715618	0.02630695678135712	0.004701178584794309	0.1544809086001799	0.14729131988249908	0.25455309147199434	0.25071030332665944	0.30067874061791117	0.4077852687815439	0.46987002542073897	0.6704531223067323	0.7102829575667048	0.7435119001242334	0.6952438018406127	0.5661568118459895	0.5410678868044493	0.3695060667790465	0.37740418124763647	0.383515158785325	0.2602952167889247	0.20931719175302177	0.13663190020733237	0.12165758361385375	0.14837586482017098	0.06929519092696529	0.07597648550634159	0.0	0.02265791748970304	0.09916487514888528	0.1190547944565826	0.09050085031703821
0.07015973967158314	0.09468048043108374	0.10184521377987339	0.13385876273011926	0.1236754163227275	0.07730900249815952	0.11748368726250759	0.14804523871545594	0.12155543573724369	0.16597134433792682	0.08883316084135665	0.13250932018470024	0.10914052295278723	0.15365143122263342	0.06970017671958545	0.13051462260808774	0.11852837622281383	0.09039451476331553	0.026345863573908876	0.09112943034993287	0.06518942688036086	0.1068957602116664	0.20111807125177109	0.0433442723397153	0.0	0.058411867477955036	0.1166277886277821	0.21835371917861543	0.11716649975933172	0.08000072842221621	0.10271671631712337	0.03996318919325625	0.048775694306202454	0.070429523334327	0.18209560719328868	0.14548080211979553	0.12941808551591039	0.21854486137005452	0.17511078269400968	0.2837492081326564	0.3061533330435385	0.3518126494801565	0.42711025686850607	0.39770809175320737	0.44403524093718755	0.5095564455353704	0.5935414383762939	0.6591920704743762	0.6978754904040445	0.7004531685957753
0.06325062159132598	0.0665111891907843	0.060456394883558834	0.04900919464163146	0.051592319378801106	0.1019105105075127	0.08752244162569955	0.13202626232167688	0.039053406017018476	0.07623400378182804	0.03150078178183239	0.0746217093289743	0.1602732811363247	0.0857588120964326	0.07906950761719742	0.12820544535349515	0.16028578403606097	0.10332049887919574	0.07503129231522951	0.1977548339874217	0.10238302292245509	0.1166319915346035	0.07237550690561559	0.04165139721382051	0.01988360904164183	0.10528287483082568	0.10424064853698299	0.0	0.07663160409008386	0.14012739469543262	0.12459900257765501	0.20744838224703163	0.039827302535007034	0.1189048688263589	0.10223444196390485	0.16752070549325984	0.14049926315082975	0.14578515104472223	0.17508711733164717	0.21816917352935108	0.25578642677452446	0.1874864369926104	0.415632284371074	0.40774034625131916	0.49522038926146406	0.5658370735451274	0.6509085142971779	0.7361098561953663	0.6264254445161997	0.7530684250842642
0.11787951031670141	0.05262167138120044	0.16696880150972096	0.13859151707024947	0.10526648193525055	0.2236594003001417	0.10040964146796107	0.11209917899780464	0.08139083303063384	0.08309509713026489	0.09668554765740478	0.009605083697905413	0.17772231189671783	0.05461531937192468	0.05537117636412474	0.1543082262091469	0.0	0.10801055318821741	0.1324219075576764	0.17442985472532802	0.17775809963391745	0.008131025180396587	0.10963555239626636	0.1609043886552104	0.12386227439257706	0.21451012725919985	0.28405689830165953	0.3560371799361759	0.4120791195415408	0.4949800652842291	0.5421691137348914	0.6683121527462357	0.6506984562992155	0.5670261031614481	0.51919918785358	0.4513580222104905	0.4548383340466567	0.38880015448324806	0.27800055590278383	0.2214702060322577	0.20789196728942075	0.10779896017386716	0.1389124047620636	0.056164372592542686	0.07499480873762666	0.10122384017904328	0.11578564101947819	0.05779176127227688	0.08055128561043925	0.1905065612727058
0.08550747334552936	0.035980279693746224	0.061547377783280094	0.09984722308054017	0.051475821732880254	0.027002261334272866	0.04043724381349733	0.15969099083246033	0.07611404555894234	0.1345598846232359	0.026925043879731304	0.07868924546223335	0.11568634538291508	0.12276923861211057	0.04989097254610202	0.046828579191300825	0.021063353990328774	0.12851375521509434	0.10974293214793765	0.13248098645152223	0.15900156987317632	0.13229582661879544	0.0803074733391209	0.012040225517614469	0.16500244219002114	0.10781514825522975	0.08942371432927565	0.1275214528637153	0.10724544853180042	0.1642002254343471	0.1754589511587206	0.06996447177849609	0.16438787199735344	0.022487396231331034	0.13225352340917707	0.03586220846304163	0.13346740369632862	0.11038086649809854	0.23001685182373424	0.22288099475664794	0.34586038940859154	0.30725803144797703	0.3085237012391069	0.37516831295500364	0.35130954265251474	0.504121831928374	0.642223234294652	0.5753740757417132	0.6050829080657755	0.6813813151417113
0.11575774174423956	0.08705364836200284	0.05289969320620861	0.1509565219076817	0.034808060092622134	0.04986489239827169	0.05868175003384241	0.09772584127760503	0.04544588873775577	0.09139742525815057	0.08858463125091728	0.12255466052551299	0.12217442587534982	0.14590025244860955	0.1300731916118326	0.13957920475960017	0.08996592030797715	0.0982773483000197	0.024355055996038554	0.09208773441900231	0.1271580503048494	0.1113777171732726	0.14539751344360752	0.06944966072833865	0.09034742825001413	0.1186750130673166	0.10986398536149938	0.11028078761439733	0.10360626097267665	0.0035990458665783906	0.028984043090418417	0.07235607841193563	0.12314045173045955	0.020875404022116177	0.031689616981256816	0.07450661122387252	0.04376533724342351	0.19997586310227003	0.26981191012763645	0.18900740710782826	0.24782134776231718	0.3017030704047601	0.35746312802139785	0.4639870981709294	0.4857705735651115	0.4464916259697942	0.6205902598557996	0.5489390033005386	0.6598823016271523	0.7252036465669661
0.07512495842981551	0.10335831391890124	0.18288395825243273	0.13256997032350712	0.1880843112537905	0.12693963923770243	0.09548205402816624	0.13394514898942872	0.18625620489975642	0.10712231818420703	0.16482513615358177	0.09431404044289862	0.13201854437980637	0.11487691879825729	0.13719633854957328	0.19418182120003216	0.14248879659864763	0.1301583173090372	0.18042689358657382	0.15437450935383026	0.14364013252666147	0.14870577341547636	0.1529359372921145	0.14701888869139693	0.17381185826320614	0.21527475677287927	0.3839098233168496	0.44424331246160087	0.4290603525938902	0.57245420461926	0.574222386061388	0.5922617989816702	0.5661559147831398	0.6643329432013622	0.4743471737932542	0.5253477342763471	0.46602764368855865	0.2821503186699568	0.3017254753842726	0.20646150344616715	0.2559059112573453	0.22237784588642937	0.17920883479435218	0.19763284278518284	0.13473292167308967	0.17097174229064555	0.09746455620015472	0.13462892472307483	0.12417283809188828	0.18141936886439863
0.05489781561932502	0.0	0.10865490325049439	0.12943645164995451	0.04952899301855288	0.05293517919340977	0.11054557055026558	0.17340405583365937	0.03964290047821103	0.14999814966714123	0.09561082062322335	0.16081800679600866	0.10479682526746002	0.11532842893949431	0.13603889933805538	0.059009881817230346	0.12507435304052048	0.05980394701436638	0.17458395717642916	0.09938684354619094	0.25761092667928637	0.03829519005450995	0.07196974023009621	0.07044674061609721	0.21519099326374724	0.21852872493167777	0.290323814821786	0.36035451521603296	0.5022244093817805	0.5312152324903916	0.6306480941810965	0.7129770241317108	0.7204090077433898	0.6330658023103515	0.6281154210125485	0.5275236067995093	0.39723098857216066	0.30440526115215955	0.1354882542539791	0.24317202573362395	0.1974879219180462	0.1473499529770387	0.15084532609423548	0.07089704284793695	0.12259917404709061	0.12951237836538174	0.11184557591805916	0.062396219972945186	0.13079901610424924	0.14644529753561542
0.10018474418241331	0.14997782848406008	0.13812654307919367	0.06377495261123678	0.07675877770265546	0.02100261048504653	0.07615793779649513	0.0855140576957627	0.07865735169872061	0.054548958840442405	0.12634376061088243	0.01093394040191939	0.14445019697450653	0.20557143433360872	0.15602909478901247	0.0282109892603274	0.04747339922657861	0.02507886137179006	0.14172297476332105	0.082880260849025	0.0024795415405207025	0.15590301071090407	0.053528425820037716	0.14728271689339567	0.14731132089582116	0.025956014874806848	0.12199899192883032	0.12385513946486178	0.18013549472356413	0.10013959403846331	0.11006400792899312	0.06380233356795724	0.13306795422303258	0.2104661077657841	0.15897211970767186	0.1648755002472421	0.20534962949489358	0.22962504319370544	0.15153368567952713	0.20663133032737416	0.2457591804529291	0.308904040160919	0.24548369178614526	0.42905095388965947	0.5202157506039947	0.45440377199088794	0.49247307538637236	0.6821787313166962	0.6428056992971348	0.6787626012115447
0.12469301759828824	0.11342744201466581	0.03558492722196525	0.046077601232975926	0.1789810887611245	0.0669670108295092	0.10486287150182384	0.10942950956422459	0.1198183963997504	0.08140134674989612	0.10940185796650632	0.07032856512543262	0.1404773822405022	0.1465742132026224	0.10011690064477409	0.2174282799908628	0.18698371040221382	0.20257570319831006	0.05505890467904194	0.18034588022614703	0.13381025210359673	0.08110458513006359	0.06715936068833023	0.0868615662412365	0.135642175638779	0.13587697682805058	0.0847319821292991	0.0907306659145682	0.07734005466112825	0.17731522182966353	0.1639614469134057	0.1602933271216557	0.14910474350035272	0.15223367757880987	0.1706858878862839	0.21413196757643432	0.1488194264484951	0.22099902419390974	0.1783366527627981	0.22983933579633434	0.29986708672559365	0.3948395902766496	0.3464719444731847	0.3733906547686738	0.42632505113395897	0.5382972466300247	0.5866195170706521	0.6377596163992673	0.6694575135751015	0.6886261727004055
0.04435429367462127	0.021815248070191817	0.16574187165859325	0.19792914398983658	0.08743420139085498	0.2006956378406746	0.172448089987813	0.1804591010102449	0.19838677539595204	0.07261857203084575	0.035986826582759035	0.2117536782719677	0.13274371529165307	0.21024571974082415	0.17820893769204962	0.14613549177417454	0.11777236785204293	0.17343974991079808	0.1441365084033108	0.11214058635730978	0.1927930398074359	0.17017559262878526	0.13770645113707264	0.09959123909851349	0.1795014118798025	0.0	0.09130588295800884	0.07313166558070934	0.14905298642632803	0.04444272620227457	0.13028312224265481	0.16412062835470487	0.16965847276451876	0.17339185846880964	0.14086023575565848	0.257915857208836	0.3024523044882898	0.2899621954953048	0.23898350093771556	0.2964181572069233	0.38005266151696815	0.3620366096536686	0.4143085261009522	0.5246616245468293	0.4501624730072682	0.6467774655897978	0.5959862066673467	0.650538224845717	0.7221078567007014	0.7424530506784317
0.03600417234850635	0.11897830238717201	0.019889065407885955	0.15857070613275687	0.10716241953983875	0.1457437321412141	0.06859334652265092	0.09065155556288217	0.021037552031020975	0.0898585846294792	0.19373004421728926	0.1553029385438701	0.07101472209251192	0.05892960789520128	0.09469643219765538	0.11717306375336611	0.11436460443389841	0.06987490368561526	0.080956882537988	0.16682842702303602	0.2094227642392311	0.15478249931085153	0.05095300291110096	0.11049310916256987	0.13203006808738996	0.12437419071991686	0.323926126370678	0.403671873465683	0.38027526575618353	0.5772767747899218	0.5959979528412359	0.6559340436274074	0.5606492716559125	0.5674987307423787	0.5593733172973367	0.5171095560282497	0.38031411169723056	0.3341895135602356	0.33921349638352505	0.14826731331732296	0.17342269449132944	0.11339616525331059	0.10751939776002939	0.18626349050387217	0.03579581055183842	0.0978759606720327	0.20705052558100528	0.14224741967666854	0.06269420066200887	0.0693561395072811
0.14113926607723457	0.14036318469678644	0.2334027834680968	0.189754159232902	0.23765928457902255	0.18456991352371205	0.12804087895771823	0.24858602812709502	0.0	0.2667244731298222	0.17498096470947655	0.15342499129000317	0.10960548706628366	0.18701247664001647	0.24216372539627143	0.08609337955120763	0.2722144310228906	0.1401188395390419	0.19975251709442857	0.15895443486138097	0.18782765021696646	0.21451968844918015	0.2663892576753076	0.22404542021957394	0.35964438576762153	0.23544863827403967	0.38933630951650766	0.39863480849846533	0.5510592863766496	0.6259980621879446	0.5475586247271257	0.6693811353663061	0.6827385609072227	0.644823561649229	0.5772225879636647	0.6036317465175218	0.41786429770027683	0.3672268261010513	0.2719945472150492	0.2556847733137923	0.2745683878573476	0.22183433387215043	0.21671194168571892	0.18814361385919198	0.19758025461679762	0.23914991176645717	0.25344113082202063	0.09623210758255188	0.08994344277413768	0.15734496914712254
0.1195194007601289	0.16407891938850924	0.10429069620119574	0.1260539644796564	0.130738579363345	0.0	0.03841807512480604	0.17357246699723045	0.05976561738448476	0.05176735860576766	0.09278630494902591	0.08456480170359905	0.0723949146236031	0.11950354970556108	0.17064322371761936	0.1000058523363775	0.022346596658978382	0.16538862993487044	0.09867607763667845	0.0776284347978882	0.14721869533924525	0.08827457438757841	0.18518488347179757	0.14547741586443397	0.20564368647547238	0.09102403600348077	0.0850700025907093	0.058725195008516286	0.08207666977884812	0.2803524255638713	0.215955645521923	0.12485126073993578	0.09848450196687412	0.15083499731706448	0.06150599652134508	0.13760153139230943	0.2291552514166464	0.20432178131554818	0.3289353759834224	0.23789839430526966	0.2916897222421694	0.3464488827243698	0.3248191991130324	0.3580474750269958	0.39995437114906296	0.5291149257644958	0.645361861405889	0.7108884797363785	0.6866695859472179	0.6893499282064732
0.05485222017373284	0.14004445119639652	0.22328426401435444	0.041301861019419114	0.10234141722180182	0.14512420514454727	0.08115307667019322	0.051816279994249766	0.1396132538354529	0.0	0.23243420777094229	0.14995885231316644	0.19171328118780798	0.09139037150322211	0.16639297054331958	0.1655036046757131	0.19573590048531367	0.06149490573402887	0.14357060775378835	0.11824394584999995	0.20557638011470006	0.13901023419658823	0.22353251765055862	0.0936752432396797	0.21399281031719594	0.26201507158452836	0.3658269090302849	0.3072348103462321	0.41944753807665985	0.5375281150393187	0.5578794496514266	0.7034210715135271	0.7454880047140439	0.6295971217428966	0.5418276233173496	0.4448403181564976	0.3894211784499932	0.32524166071777805	0.28495487912736295	0.2607469855151711	0.20749437255424025	0.05336985611313294	0.08056538256296195	0.10219683832278412	0.12502219909771353	0.11094910805222344	0.013137542226570317	0.09461450858583213	0.09304378222475633	0.1222079292933805
0.08021683888776612	0.19788546679840585	0.1262952790584026	0.18760001726122114	0.09747700895663065	0.13485628336950337	0.24646997025955225	0.09128849523932799	0.14244193091512444	0.1268350345802276	0.0657023931831677	0.14903158335311614	0.05123108997980135	0.1698788063735254	0.10587110023248723	0.0919451041140585	0.0922951016885385	0.05227372812346073	0.05836866842495328	0.17654132557112023	0.02988741536339619	0.13671101154306028	0.06646760436992367	0.13695099113831258	0.11593871152412759	0.1826492285492662	0.12545447181390282	0.11499434284404483	0.08964226796364665	0.11176062124482361	0.11323702708193276	0.169663753276772	0.20332470075147757	0.1734568432868775	0.20445077421176833	0.26878797538112387	0.2505396419017454	0.20431793576508642	0.12232038246669795	0.27454583445639713	0.4000961923006747	0.4185628677372755	0.47295823163024153	0.33876010744689816	0.5514211492022937	0.4913168519038694	0.598241107210492	0.6217199517873786	0.6104112555843818	0.7686299948788233
0.13105258023908253	0.1785933998504915	0.05582093264223469	0.12851744341766294	0.05419149662581819	0.022997012436295504	0.08791820922566493	0.07915954232750815	0.10135439419587208	0.08114699876725968	0.1488292878449896	0.14198892492394938	0.07791844991192905	0.1031352826172214	0.07938418984655667	0.02829656705619101	0.23976474684250437	0.225361301489176	0.08687706936845299	0.10590048490162031	0.07478136710482956	0.013554093337694263	0.05652784417009932	0.14069054505743464	0.08697727713343906	0.0	0.1879421022046095	0.11185499564437705	0.10928560254323869	0.01823697635798927	0.11125747492423901	0.19617792777615803	0.10810202035063876	0.1940611093033265	0.1285463159135493	0.18894378020091435	0.21402171116302782	0.16533250850249193	0.2591262744470719	0.2391511760208452	0.37093137401702725	0.37133806474452763	0.3784555881351172	0.5311196231751872	0.5495817324933733	0.6152435807039462	0.5735848498978842	0.5929321789893888	0.6617988498173795	0.7278207789137412
0.22701191350823188	0.17318800526362818	0.11663917349536103	0.14120662190620073	0.09566415208610622	0.09947951930503378	0.03634265518432593	0.20638083378948194	0.22966699656931464	0.1270955564769723	0.0	0.13615980826040847	0.18644535247766417	0.06628567731305887	0.1623992874085149	0.10861658186123803	0.18310294287287218	0.12581161383929765	0.20906383211651441	0.09803679655941393	0.10072400198039869	0.07293323537965098	0.3124195481333205	0.06119002563028567	0.19854887018257014	0.09353257055286489	0.03859521227746654	0.18304612522600813	0.16403432240352991	0.1285298238354127	0.13528336382628675	0.2121260095582982	0.12351982911403062	0.16362136981843292	0.21694675059474544	0.25855400910771603	0.2600864476708524	0.2971172809395431	0.31811932674685217	0.27763851915389975	0.23117529191118943	0.28799127448446016	0.3979731703964456	0.4401099592973656	0.5332691206857559	0.5001373642989599	0.5849025998123246	0.7233229671991063	0.7198344030080128	0.826746392569531
0.02459646124866235	0.07037425176114885	0.11212052462642315	0.06073075905339137	0.13404055237676207	0.05383784918349471	0.16632574531239822	0.06513293354066188	0.11628745112993324	0.17119465105527285	0.0695857186612456	0.0779248320815272	0.13654634924857034	0.05439047996623403	0.09214240664925177	0.0	0.16178260634517033	0.02350831017576831	0.09496638993768017	0.08109566637651545	0.12717055643325603	0.1256390270266363	0.07485326687177424	0.054545735681947635	0.17159176170412122	0.19884921129413471	0.1812333563410373	0.03630326459765159	0.09867923162179301	0.06836215173382398	0.20189611342153294	0.14227984286591167	0.1114603443016123	0.18355960628601498	0.09822478747487182	0.040860271175690195	0.14588069704852713	0.16852564322409117	0.32822944122681186	0.25297691147049534	0.2545955175123994	0.2769832499497928	0.46069902082113223	0.38110001823983386	0.4084210009824601	0.5619250503132895	0.5937202048202175	0.7280406969152671	0.6639151986333283	0.7691884172641451
0.05337551867272697	0.09691497526994039	0.07090503622323299	0.17275092013068843	0.03200068096127283	0.005539009668509527	0.021602402215244013	0.10429598570132845	0.1461478778950124	0.13439466112637027	0.07959955740551725	0.0	0.17192593641280116	0.161691353676163	0.071350776404449	0.04589021997812304	0.022347099682949973	0.035690910357424305	0.13275459684586832	0.09166393506746759	0.04534956135637555	0.1400182125265055	0.08410874539248132	0.16243856844517784	0.14924569573882565	0.2680984521710268	0.2849793787101872	0.3824989728156628	0.4847431951017333	0.45304104809225304	0.5914181056626849	0.5719269052414816	0.5748747713766985	0.6244070069556781	0.47303730682778383	0.4206027718463848	0.32635091287174567	0.2723699461647488	0.22480643168649245	0.15689067989555983	0.1971994394699041	0.11471721643937856	0.0839393082715097	0.10029145482390704	0.17086099543012556	0.13997624908091938	0.08793632495945597	0.15735684267591002	0.04153356217652506	0.060885056356201485
0.11034407193077338	0.07267726305848304	0.12443158114099354	0.04486027652696909	0.15719429909434476	0.17419212282892	0.18918093828627616	0.16382802314400324	0.0783620269025498	0.16836747331116217	0.14515761225714371	0.23797663120789517	0.12133160049657091	0.16954664668748834	0.17805556738931277	0.1553979967390357	0.1166257253766787	0.06774385160622247	0.13873027658449813	0.025968656541109632	0.0991522542150667	0.1331822148000546	0.1624644470344701	0.18304403307342035	0.10439083700817872	0.18101412148081739	0.21174291674248588	0.343430308593998	0.43573804918864295	0.6521430420946305	0.4995786608446404	0.6516545342492548	0.6567014463903456	0.5789470224150209	0.6005484639162314	0.4550882395253194	0.4138791387126067	0.4479633744882333	0.2385501577204992	0.26740353079564727	0.21832109073647504	0.14788245326433144	0.07872670217296478	0.10963305932476297	0.2288880110305367	0.13335428007024294	0.16393101980445118	0.13963919381208934	0.09770363201650707	0.1386344361019451
0.18656969021988137	0.17921792151214982	0.15547113493392578	0.0	0.18105155028441838	0.12838127824673728	0.05314882832467594	0.199126425054332	0.20719965766221318	0.19396528370966254	0.2006735763022832	0.10661128816763794	0.10693178685072656	0.1144853695290992	0.17557273713541152	0.18879921963472707	0.11112216257191279	0.07640591567153815	0.23108492745231868	0.22571672564950213	0.08453275042080145	0.10347357081490924	0.2133242765331606	0.10486924329467096	0.17411101988219477	0.1625864156346398	0.005028274544574469	0.13599370824085186	0.13630363075290397	0.16592721352599102	0.15075854383606277	0.18123252512862217	0.1868587482111544	0.14739930603682636	0.24382302290612928	0.16275170803162356	0.16525898036152117	0.27168941518842005	0.3107969962999021	0.24067810027440661	0.27431336201866585	0.20327780442738538	0.45388881133917663	0.49665744965959396	0.5575671260014547	0.5849703547614697	0.6484184095538253	0.7778560464775653	0.7241472632987512	0.8367330296538097
0.024360108045985148	0.15534623324333993	0.11351705337888372	0.10815859276979592	0.15718608579926951	0.17951895835351436	0.13706329511347376	0.22645679509536323	0.13801872983216762	0.07719044250979135	0.041419692108187404	0.15941957412878388	0.07639444589659512	0.09651170059162756	0.11262930835546958	0.028418135041959294	0.0936677934851633	0.0758029217917794	0.15434768274734964	0.1567004567454443	0.11607751592683284	0.24639954441276452	0.14275750495098466	0.23608360340444523	0.17758769308278896	0.18061957321554664	0.30645788973226534	0.30461558464267224	0.4345131200060563	0.5324207744941287	0.6194496601368754	0.6224536476825666	0.5586481805259972	0.5578828130750638	0.5796291013351802	0.47644556599072935	0.4208559015450261	0.3218646155532706	0.18554203904915365	0.26884867477729346	0.18980518298666677	0.26191841021329954	0.21810899944186346	0.10923238827115093	0.11053465811351963	0.1401796071941213	0.1255208458538224	0.07924533000110304	0.07481018483706631	0.13653584508409508
0.08404220202038848	0.03430112631370954	0.10371341298653289	0.20966944207553026	0.16053160324582225	0.12566590188220167	0.2294134493962704	0.07645406816754381	0.17541897967951467	0.09121644971616347	0.11639324508529618	0.18328602800898822	0.10549628089386523	0.11934341408287791	0.10044260784067933	0.09810265884333307	0.11537878100803492	0.03573889357682354	0.07725966652919185	0.1372433487856783	0.131614616763365	0.13507500329445152	0.1183725631136169	0.02936398226650622	0.03301530474340701	0.06080434147796636	0.16412999681122978	0.036802428353149313	0.1713607619394071	0.19700303665800065	0.1309958722530645	0.17066676359451627	0.16787190965193596	0.1676732628682195	0.16987617842206987	0.15016245527255898	0.222524412127357	0.1970914683943849	0.31058367697534345	0.23102144391770393	0.34385407897938697	0.3236539693401128	0.39341607338977624	0.40373804087672555	0.44158873303097795	0.4961211001182535	0.5826545326192996	0.6605791474245981	0.7157454389902067	0.8187037108481835
0.07537005164944816	0.08164513931036971	0.023683961278364397	0.10175427623684134	0.11958174280017758	0.21590180533883374	0.13602236840290485	0.08255060510671887	0.10096715042284402	0.06982615723852252	0.0572312893769791	0.0997077953901186	0.08249227720000112	0.10548636211207328	0.06968802764399093	0.08845805334180883	0.17210336218190114	0.15427255912473914	0.027604565411668256	0.07852262935717348	0.06157045735715294	0.16184439835211578	0.09329441566750865	0.09490051788110286	0.10230176931458287	0.03305758249359272	0.03514017830915504	0.18661133926598078	0.07941454008828343	0.047107703257652664	0.04865730621684187	0.16577573145935065	0.04457986732336975	0.10567420260878188	0.15021706221873446	0.08995245359109101	0.11465509208983359	0.219758714926776	0.2721925246076363	0.15797943711065693	0.29289180903699347	0.35255174205666195	0.336572051012701	0.44472556767462024	0.445776714161842	0.521148150167545	0.548089401224167	0.6515199612083852	0.6841568652811402	0.7598194904835709
0.16684982119830113	0.12717042798742012	0.17856792298066942	0.12762676646046275	0.16489590960067657	0.11104091567965335	0.09217191379888663	0.030082730422376247	0.19961341339381622	0.11046681859393076	0.1859013716098753	0.049151080454062364	0.14388910162627272	0.07122166424822952	0.03809443626282312	0.1420954661264497	0.14869830903370362	0.1680138168717978	0.020470965215682195	0.13350892177108137	0.1207532502411069	0.13839679813543057	0.13827713515140863	0.1325788737379385	0.18110402873478473	0.14836201902009152	0.051793511249828006	0.18554049129242647	0.1353533135785861	0.09140417938216149	0.07392578185522979	0.0	0.1414997337107276	0.1439346072595374	0.23902046559194756	0.12439711183791055	0.18010518940285117	0.27654843832216497	0.23986643482250047	0.22446861668544563	0.22218772883597865	0.34117281496335866	0.35580609229338356	0.43425689758183633	0.5187496704401247	0.5893586547871271	0.6402944238868563	0.621165192005387	0.6364939987091058	0.7739425405814018
0.09979120625044545	0.1760720888963909	0.14422768375279255	0.21256725682643005	0.14368011404038625	0.10059217299256616	0.11141561091031682	0.16009320287431308	0.19257064030173088	0.046292007190251325	0.05230600924418349	0.17333708859817595	0.19365006525256329	0.10857778742855592	0.10716601302290688	0.1664162706862178	0.04189755763887726	0.13007579568780425	0.06996611286154479	0.03164881747363408	0.15085224275048376	0.15571280252475728	0.17200636206617415	0.0	0.0773899047003042	0.17079470553240733	0.1874731286848614	0.10939948342396777	0.13158514525333315	0.16218807132427565	0.14090281555866582	0.13854629795082504	0.1327325286041804	0.20516199487211872	0.22299645996358794	0.19154237837889665	0.16522713923242732	0.1453568812395683	0.24814071088805348	0.2435360924305385	0.24502003177646964	0.2322831843484078	0.4093434148970632	0.32231995368810057	0.4634885988217367	0.5105877278381703	0.6090879849900147	0.5841577605717378	0.6369887924111841	0.6498124283705475
0.13022803983976175	0.11089074469975509	0.0	0.07103510380687748	0.10113189122972079	0.07911350354361554	0.12651151068622904	0.10988895351542133	0.08767237016566408	0.05579676672270725	0.05258997615795752	0.14274810798146617	0.11200732834696837	0.08787632659611819	0.09527614113848949	0.02122128528903128	0.10215511718038045	0.08125359576338917	0.06966319140087017	0.08947628618643387	0.13204334467293813	0.08567547924585248	0.05816443935631485	0.11100171453466183	0.07764758955484932	0.10250895001808841	0.06053049513169581	0.0339092027890576	0.062348112826853756	0.16337395312621347	0.13829132214757572	0.13182945647850697	0.07384629415899702	0.11285679916481635	0.12414139355906184	0.16940604647090304	0.21408391183214628	0.1304692910444789	0.2556331082204213	0.32670879137129233	0.25065631437436836	0.3314151576929911	0.3943096169317561	0.4543689640341901	0.540851012814318	0.4907442828229085	0.6208399531613285	0.6534157884597381	0.7065112956075911	0.7151406447267964
0.14115559948992368	0.1760007576058287	0.0984567233679063	0.12104067928989876	0.16135103636320244	0.06897386576562896	0.12184237598364903	0.21083370516277866	0.05865468928167311	0.12299495292785127	0.059023827133788745	0.15745583651725842	0.09986371155499166	0.11195095472264074	0.05468535958524084	0.09133415882452076	0.11062279855752576	0.1795901741594813	0.07629076062405636	0.10668930707135263	0.09363372875638327	0.06516013298672085	0.099255204077805	0.1520761976885354	0.24684364388494942	0.24083993019884023	0.304684836711122	0.2895402529839769	0.3489145367600861	0.4517682118377371	0.46752618499480947	0.6698694768706102	0.5987268318447306	0.5455308570153743	0.44362990910832606	0.3811484602944487	0.36254401011325627	0.2675128974582525	0.21738977071488738	0.21324676482951857	0.17529056203053103	0.1624703565668748	0.05661696172356214	0.18669250836632711	0.05438573714016285	0.05345226110835282	0.027631852464288908	0.008596359364871515	0.15597671703987867	0.1438749298553841
0.08899593867142026	0.12114624678010331	0.07289246040651784	0.0668537722936405	0.054137937262096876	0.1347031350825855	0.014896726599841833	0.15361208308429586	0.09059746951201855	0.11984010196846756	0.05303433777225055	0.044392725077605645	0.13564912837678733	0.14574150650904702	0.1612904489534722	0.16907648472363318	0.020646190990595788	0.10191772438207755	0.0888828833111183	0.04000258785386912	0.11812544360760895	0.0658980859395195	0.10812888769091919	0.12537151257945323	0.1610722506413274	0.20586774095968371	0.24284122135024444	0.3413612626800664	0.40856818489425795	0.5350226799164168	0.5855151101792219	0.6560120276102801	0.6890190837940174	0.6182646912910366	0.46380418288459646	0.5138493499945302	0.3473490696926627	0.3229526121717533	0.22155552199759315	0.2198435956379977	0.17884015391647126	0.08852562280955403	0.17099155972775373	0.17252380100018114	0.1231076980473465	0.07111249165524516	0.07871352106641002	0.15957605707260722	0.0	0.046470327398736654
0.12307295434864067	0.08790950609472169	0.08072090365158607	0.14067395940305502	0.08082188299880706	0.10350750195827944	0.20744611607627292	0.11104684721312297	0.0	0.057393529425871115	0.04555434501682013	0.1212485583026023	0.0730405080270402	0.1759112327572122	0.14387424418136216	0.08366205960719265	0.2137543455306501	0.0531267354173783	0.04624308600141917	0.11122221772628532	0.14605913800415607	0.18957542541135755	0.1780649194269695	0.17149005620923766	0.05631126936671752	0.15001413624267607	0.19687933791675763	0.07830828546097053	0.12209288269345964	0.0974043536576487	0.14721783067563723	0.2083457759228072	0.09218301298773171	0.1783883007661173	0.18191437122990725	0.1666979205892485	0.3043684853154091	0.15139157505870962	0.29471771568270555	0.16754235893283376	0.3077570749892381	0.32989494344740694	0.32134004102129277	0.3926353304277146	0.5691681512366371	0.5978465337376558	0.5014585929593183	0.6873784611387821	0.7069998639461379	0.7637494958240099
0.04653553595654033	0.06491864278835825	0.0927911898778169	0.10159645609976335	0.061027284290238785	0.06347365914541069	0.15129669599845533	0.13638796149195304	0.10419284968829914	0.1429661209976153	0.13764473960345747	0.16246594033665995	0.0927205336527923	0.06939291556124394	0.14240185995260593	0.1430844879743179	0.06235282916540938	0.028250046634761633	0.04514565783565773	0.06293380357878108	0.12061027469776062	0.03850433915818518	0.20831377065438567	0.14755475059466194	0.04869696872138778	0.21565221677262847	0.08764809405744126	0.11932605828083534	0.13437931328478342	0.11469893331693731	0.17134022512926175	0.09124108195959113	0.13991709036883399	0.13706491210124988	0.11084798219761506	0.19927681040537776	0.2078705421634667	0.23464517696749412	0.3035006683749887	0.4168348508236927	0.3240195627598147	0.3018076031112898	0.3072991177037248	0.5448395395260318	0.5563330661175016	0.5950716216303392	0.5601232637896834	0.6675212461053485	0.7176174291172787	0.7054431430267621
0.08283871346098313	0.09911496265408722	0.13666584958539957	0.1523557817240945	0.08909864587862379	0.1155559871536923	0.08254666028474315	0.11356444166811815	0.06765271294162213	0.11740280784786243	0.07301026281809907	0.037347849766303336	0.11570655512483152	0.12323562425467637	0.03076738313319899	0.04260902875847565	0.09101541728176182	0.024311060582667715	0.04710008199722133	0.050892218569941895	0.0	0.14494612366317963	0.05411222763121337	0.13294864693931352	0.17303669419574144	0.13287063693370393	0.23154967841777768	0.3961294194185975	0.4330933474045889	0.570361457624157	0.6113262622732809	0.6058582557255502	0.6399978990022981	0.633719134301294	0.5944362222355999	0.31253220844256113	0.310696094409821	0.27773535860086207	0.2105343478931913	0.17371224505942892	0.17574759927887323	0.18292417598007868	0.16161083234471058	0.044420113142202	0.12449759779068131	0.045873574169697014	0.032982808984295064	0.12135085609771427	0.08601064944840776	0.029899360856571005
0.08908449926623621	0.11104241588680153	0.0975742071254806	0.028049847173319466	0.12128644463304564	0.11450185407810078	0.18035485992301614	0.1945828581632946	0.13114878556757684	0.13115031846428352	0.05471327521172997	0.10811211352425967	0.04832475583072205	0.13587470319384745	0.03845920673674706	0.14256549802680213	0.06683062654571126	0.01833171681029634	0.06061232460225777	0.11185509699942627	0.0718390383268907	0.07556032557082167	0.09180042789464762	0.09682310065361843	0.02542141484623485	0.03295174050138361	0.02360009583425111	0.15798718247809887	0.054616848680959014	0.07776168797685934	0.08509362928373665	0.0	0.053970989260499855	0.13217744226175263	0.17120576194182188	0.17506634219824932	0.1598528139584695	0.10765023204221784	0.3050920673769793	0.17653633450303255	0.30156718789584286	0.3707732977220028	0.31113619135820303	0.46019298247016427	0.44461081280721915	0.44422579038590587	0.5805194325113721	0.5738119733669078	0.673082821305548	0.7098844822407547
0.1093017114450296	0.06411080378786117	0.13540551124037253	0.14680386569334916	0.15080475409098723	0.07487706109889829	0.13469820444333985	0.09779524255677842	0.16574020217593277	0.10004466259913083	0.12379299087407739	0.05334818542593352	0.1717456917459107	0.07832737720205868	0.14135197693115764	0.13012270215417204	0.1583464770484186	0.16232316612275383	0.24768387603614916	0.11704332524711052	0.10074937224358882	0.0807198424952535	0.11699532741635583	0.21786016018787788	0.18838375280000036	0.1875347593261249	0.10372326630205692	0.08573985768217829	0.10523364639168074	0.14080798380719664	0.079205786379798	0.12724372502758655	0.17945438436730576	0.09461639531590223	0.28488785657886784	0.23146700943717105	0.2448147439923368	0.2725685010452422	0.2718584435295989	0.3304167839030119	0.2498029689343566	0.29328411497103335	0.45905465890851654	0.42238593816823394	0.46480409035181336	0.6094211108119018	0.6702383678838544	0.6764144939757465	0.7279037916450827	0.7996461954903523
0.1439298704191624	0.04234502397502295	0.08037693681099675	0.12950997462195543	0.09178908377310409	0.04787202427340927	0.07788115627559479	0.07138304538112497	0.030444257503169782	0.09739344929880725	0.17645034624561584	0.0614044626685878	0.0	0.13327123392307783	0.10876332457115699	0.14713386853422633	0.0346209380474285	0.14730274420420986	0.1322665941798761	0.10788895926345227	0.14956768686842378	0.02607376332282419	0.10974465161350541	0.20941323083972635	0.25374534043823477	0.17405010090338222	0.33102072214201295	0.4423050539827284	0.47810061534116066	0.5008365147570306	0.5466544042191135	0.7739374566746702	0.7445297258312239	0.629203930938113	0.7173367131981162	0.4109117266789336	0.5479061054477642	0.41768409074798635	0.2741322785919528	0.2639735100576854	0.1937711046950471	0.20613955440138765	0.19067330337988664	0.14095552757862034	0.1156767115535939	0.09827309291957112	0.20937122428385535	0.0963240790374759	0.028898679110714077	0.19856264846270846
0.1172079035288206	0.1231241242132675	0.10057601105513618	0.14191592713658385	0.19602390209487655	0.1233058389741025	0.14587331836800507	0.21350789350821872	0.110743210307114	0.022341669781464325	0.0056845135089848104	0.13044521001766207	0.18588869140541045	0.0671604441493319	0.13536018391057933	0.15543481482771707	0.014951153622093304	0.11323818221704682	0.11839857621237818	0.1629909576462169	0.09074322770500719	0.06100523389451306	0.0	0.07352016619596788	0.16395144738314987	0.22691326388898583	0.2604404616757573	0.31132845511404156	0.4322291910886313	0.550871776360315	0.587123404388293	0.5834158705757251	0.6161758091426541	0.6320036953032365	0.6581186918787183	0.4865006715937959	0.4524918403153346	0.2615079777617699	0.30512994564893003	0.1847482287524284	0.12976397167695386	0.12985602347950953	0.19425146531136908	0.046458713653462734	0.1032647496431963	0.15316359287848752	0.11343628811551576	0.0703764803062819	0.10564268697956852	0.12545430877015523
0.19244289917519802	0.17551621827852412	0.23792725871719825	0.12079759910104287	0.1104312677514434	0.08746393235797302	0.0	0.1450655880257086	0.1492461556733073	0.15664806282114851	0.04366810425369991	0.004323230802456781	0.1427869980677283	0.07037985450492917	0.08629895761888111	0.061689780926640396	0.14345447373036552	0.14290127287096444	0.11056657842843598	0.1926097917743539	0.09652420383474138	0.03447924313671575	0.1576218149357172	0.17480182717044251	0.1454827154958156	0.09772423797354252	0.07719956461381458	0.04821419504166732	0.06869414320277616	0.18409192389654813	0.11681602853388719	0.12146856951137776	0.15135365171709142	0.13390298321673919	0.1039699060770224	0.15123524737665434	0.23468726858342928	0.21067230590805375	0.23375897593879713	0.32355574901059875	0.31600293644680544	0.36567997019176923	0.4443092392766642	0.3680837910953862	0.4891350830160447	0.5016576253386908	0.6531462564756703	0.5664879274943837	0.6217539707212206	0.7068749039195129
0.17868052510075144	0.11869826060894181	0.13893100101957878	0.08154376542341281	0.2460933004811639	0.196662194921735	0.11950823162188445	0.176867440607386	0.14589770961418289	0.06111112161813049	0.04291753894469848	0.1552644410562724	0.05776044922550679	0.06935616343018901	0.16716254431344596	0.1931858161853201	0.0	0.155305053305002	0.13098088712659922	0.05364388966726116	0.05932425479238971	0.12630928741188402	0.1834669552171482	0.1681889280011684	0.13751570380243486	0.17455674298732077	0.3415620295688373	0.2752320069610783	0.42196863284439234	0.5052025152822862	0.667981407249299	0.6460458310321583	0.7001296405156504	0.5526950731084834	0.6399721158211022	0.55245432429656	0.3849282591969288	0.2543795858879551	0.31497866065500085	0.2311696941586025	0.15812001396732314	0.14657418691250415	0.16463654257160817	0.16453440420746807	0.045277054683552614	0.08048843156027131	0.030870930247552063	0.11878649485571453	0.11006278189570588	0.11908496037628273
0.0	0.023464445485296664	0.0914894375259783	0.048582839957141986	0.0848352720970757	0.11142502895880661	0.06684986745701535	0.11282428815365463	0.07047124274646077	0.08232449739790615	0.11975567451708977	0.04771186438954347	0.046552562486231526	0.06537358381348336	0.08850062689222285	0.029615641401208176	0.13104308399507186	0.12076982366362693	0.05750501345290867	0.08671504175086729	0.07570746578748735	0.09136022190921257	0.09068176430792045	0.009516022269071068	0.04161357995803163	0.09809905597880608	0.085407719388019	0.11487215391103782	0.07335849285459227	0.020975658584595738	0.12466723337291462	0.14831314216706207	0.05954207477687526	0.1265880753728764	0.14341956638392742	0.015526531644522735	0.16864389118402823	0.22076323970188438	0.21449533903527324	0.16701239586295577	0.19641536780253385	0.3325682408153461	0.2891609650936437	0.43688330994214597	0.43771882503381826	0.5984170132820605	0.5116262227766438	0.6789077205571455	0.7157569488630154	0.6141253400241853
0.07132779508429588	0.03990112289052727	0.11095826813719455	0.07767155839853793	0.054540514750820536	0.06628492864759376	0.14192435149938168	0.07790325479111189	0.15331722165013378	0.052654185318087084	0.1344131817760129	0.11736639952800168	0.034720564395586934	0.08864897354514532	0.09665013749952808	0.10488848153892324	0.12515491708887233	0.015711845959638454	0.10008859063696596	0.13386474674914878	0.12217409933612379	0.10553537136305989	0.0	0.10439470361288102	0.24248269007920253	0.09417747575271299	0.2219145317968573	0.2853249289101639	0.4116592265184498	0.5055232315872422	0.587585323621735	0.6091493888950196	0.658812207796287	0.5635633740896687	0.5466274356001468	0.4344015815785513	0.3764916380343016	0.20825701428015514	0.18389671089318121	0.2442444547796978	0.17224640128401544	0.18047001765137943	0.12799607643706706	0.13141835183951053	0.10631070836581107	0.11054021967099124	0.06674421892217366	0.02083332506278631	0.06321328324832637	0.08472219927867157
0.26926522809147135	0.2561016548012933	0.22753141378648942	0.18459607295817546	0.18551279132368975	0.1684319412777573	0.22160848072513237	0.26014704350077716	0.23196358828185062	0.1590572932338907	0.2863156427858069	0.2246544915047155	0.14154500457762953	0.20250129950449708	0.0	0.14725743366541433	0.08188359872713537	0.19320468719945988	0.14979845269943623	0.16885390503848885	0.20945636124825442	0.13434986178927455	0.24706888227296145	0.22081212331007258	0.17578553378855197	0.26955838201084803	0.28920195223354905	0.15890179470153665	0.1963065409348468	0.27414167202115663	0.23223829104478239	0.26621175708865147	0.20906136594797928	0.2617662593764328	0.20913551738486544	0.3187444081430634	0.22496983157932107	0.21499345093801905	0.3172683785453088	0.3024922025298334	0.3861567020617267	0.3738177671830247	0.43365190034628964	0.4018589914408584	0.523822369923056	0.6183034343191811	0.7270358570674462	0.6358813565966989	0.6851039873646342	0.8128348772664761
0.0	0.06438542959485094	0.07076330449757033	0.21115411362472916	0.0994906379024262	0.10406407318714252	0.19785591003801747	0.04917053776745892	0.12719923193289176	0.06425883279234683	0.05746606095612207	0.06292695972870778	0.10033728678038452	0.07514829447253848	0.030614005197788993	0.03445536205589579	0.06739251030833063	0.17270469001607486	0.06519236334168652	0.08179354456091487	0.08917366081375679	0.05662058963900356	0.042723027340013785	0.12308687823661361	0.10944823894745707	0.06179624816188378	0.10334918947574884	0.1039301817975808	0.1591428010284759	0.1037528540016623	0.14141289170743027	0.16384969496406754	0.037884869568925124	0.17544229745133766	0.19344350667971305	0.2586939398653139	0.14376561874117585	0.22604664520043488	0.28820934748944105	0.279969798176588	0.38895750354105224	0.2116257097594259	0.29344686976311835	0.48985447002100246	0.38378146100840693	0.5140596570324804	0.5791633981381281	0.5990293938608243	0.7216083796833948	0.7381925086182488
0.117451985989167	0.11496765612668278	0.1617378639387396	0.09171231973338667	0.11284113667948813	0.09183132192683209	0.12276980961382071	0.0755548359499133	0.06183242422175081	0.09671168348232691	0.07715933458644084	0.07850531392050834	0.2220597008717189	0.20787578182704863	0.1583076365479477	0.10092541672345395	0.0772266010586154	0.08385579696888656	0.08131243812882262	0.12826980693999987	0.1319102172983116	0.200316233607031	0.03186452994350219	0.1619950411554623	0.1797260399262131	0.14739831482599805	0.22060256674307932	0.14762401523494428	0.11328931572525718	0.13724041985887347	0.07557297401755529	0.11103761830983881	0.10012689017002732	0.04813255805768837	0.14200248602848345	0.18721756793881003	0.16225789377086472	0.18538975831687945	0.15092232572589775	0.37862868188624504	0.287667095525909	0.35810731624398795	0.4639285265602776	0.49580979150695215	0.5273373568242469	0.5681279697614007	0.5532524811310638	0.6799871318455513	0.65293193365869	0.8143837680622596
0.13811825363507554	0.061400020397867815	0.1843356350533503	0.11031295515666276	0.02087377973787891	0.20401216039219067	0.14121554624604696	0.0756002089373048	0.22335269057371884	0.10006992066081702	0.060259114403652746	0.13482911043825552	0.13973637685201942	0.19999747385151084	0.09478877081766547	0.10698751596021	0.020764544587885295	0.06913054542791539	0.07664200054927449	0.03228447575171611	0.11392679804793673	0.15124893943305587	0.11828156086218966	0.1636845180369274	0.14273971480623407	0.20477496711859078	0.33038051516736666	0.38467831228807314	0.46366726144482356	0.4992370309125705	0.59722643567375	0.6154872250636185	0.5748501363589891	0.5451199195111937	0.513547535705212	0.5854193633924337	0.42600736131342626	0.22144116835151093	0.30715560135551595	0.2260873533918695	0.14096741716289202	0.1294271984512551	0.07760200077492342	0.05742699730890091	0.1357613819984962	0.16428651693725738	0.057239499956504736	0.07046663580021857	0.20547112951752994	0.09209271684835277
0.12804272376941433	0.08149296141991604	0.06580057932587415	0.02060978174067017	0.033527707001619236	0.15166762093235867	0.21877568806340836	0.1122130349865273	0.09023002047206981	0.07627930309194898	0.0023483503171997876	0.13741494851236144	0.12156558564183362	0.0642272366553803	0.08170911039891145	0.06872224386503056	0.10507403481117471	0.119060725788069	0.025082088483771702	0.01908179179655164	0.07212757650447664	0.0508015425048316	0.07397429925180567	0.13070224084556487	0.11736130240366385	0.24029538245120982	0.2926327945493746	0.32280214344354774	0.37961764424117683	0.5259888101165439	0.5406554763951651	0.5718610198950862	0.6407097091384869	0.5971269696240423	0.5424075324678937	0.45276834361456575	0.36396165948311954	0.2863592242487323	0.12596834719629324	0.18314423275199254	0.14784969023958158	0.026424839204682676	0.11891789846991387	0.11190476696762322	0.09071895383634672	0.11414099040704838	0.1146910802835726	0.15965236452966608	0.17442385177605824	0.06825610815523003
0.09230371832628284	0.163062319942426	0.08565844443813035	0.10004048938567817	0.1289117238109675	0.07489247527976212	0.10375707273789184	0.05015021228418121	0.1657165085831006	0.20729830323847057	0.06707422377411135	0.14353193004754414	0.058381652923772426	0.16776596581086156	0.05090027307509269	0.08337158141934622	0.1053218495908891	0.0510285965987985	0.20225150400393488	0.19007042895267512	0.011933510949374022	0.12040314983514157	0.10004272705051954	0.10335251967758541	0.17745857384321695	0.20204808228477053	0.33514619335873896	0.3936329179767956	0.4935441943331351	0.6030601868735577	0.5615972260689575	0.6901424658660387	0.7361851257947971	0.7474765893085398	0.48724693659416424	0.4561372075755686	0.47959696805788965	0.3785287780614229	0.3615166579766915	0.2664764588665073	0.10725105631254313	0.1376529957700492	0.10367732883699089	0.18718577587797203	0.11105004736192217	0.06751878005675001	0.0	0.06009282225476866	0.1076943295277639	0.15658244166665772
0.16492243634039833	0.05641345496758541	0.17237499375517712	0.09409795729294866	0.11242422005771721	0.1229234348495627	0.0608144735178324	0.19379940567130852	0.061357512007922624	0.10925549184326482	0.020079279074108607	0.10853667374603787	0.06827925483704024	0.025330288242293476	0.13310088071203477	0.13264309571770058	0.10533893379291792	0.04348237117642321	0.06994992002087745	0.117288129150063	0.09688413345628417	0.1597928367203187	0.1473409580209261	0.1585388335936236	0.2118093399272187	0.31663628136487315	0.2318260008662558	0.3031985119020772	0.4399658760010364	0.5019050197199606	0.5991370769234132	0.6710813253719898	0.5550669372160714	0.5517646047653976	0.5584266599277304	0.435671982727989	0.4057894325970763	0.34640575917672217	0.27817893580010267	0.2005915552152567	0.15544507148531356	0.12364509656950402	0.1372608332033142	0.15974384871082695	0.05817343992615224	0.09473276095333516	0.12615665877226617	0.10104759944417384	0.10347458518591203	0.1436123770473843
0.06743006253657528	0.1931228277002674	0.0884573037931864	0.043513021890147496	0.020949596940190645	0.14689243263684695	0.06805800906914047	0.13828777220636165	0.05309096784283847	0.08545366053155755	0.10907338150417867	0.13084079127687984	0.05104028148709916	0.0	0.1551721436785086	0.08346009820916053	0.10362612498425336	0.1348948136644774	0.15598200829999273	0.1517662462443842	0.059130622084703155	0.06921121894596549	0.11202155363611604	0.12117980653853086	0.08728844807190948	0.1152980992927925	0.13272868541457053	0.13814102770897854	0.06898714902051019	0.10497720740565888	0.11611768038828998	0.20559408457579	0.13723508197970138	0.15553528493153498	0.15583299149558055	0.22007337101020708	0.03945363508935369	0.16607731339744525	0.17999919062655792	0.21452453259991583	0.24662612562516262	0.36084710000137055	0.3901355916986188	0.3646107565015647	0.45684737402351716	0.5177140748945329	0.4516293958983093	0.5542710092457164	0.6366328562852791	0.7644076861643092
0.15637541937352392	0.10861500770031697	0.007906601606501177	0.12857708223037048	0.10340124539659815	0.13982266305177843	0.15128464538690276	0.1614554760696147	0.09421697595193397	0.1834805588502051	0.0908883921055044	0.05566307681225666	0.18368911482126563	0.08503153587526434	0.040011525392251716	0.058970420541530934	0.13115441224555566	0.10990658312336486	0.08255996203576411	0.1653112298497018	0.08572325973026869	0.08569526255796456	0.0061996706806347135	0.17653012566112328	0.13660014105726123	0.11764575261269446	0.06012752757451822	0.11651939780360304	0.13965323695390575	0.1880163979576854	0.0	0.16068281841173923	0.18006349607876437	0.11768495818862161	0.15854959163749624	0.05257899817979867	0.14925535365210651	0.20076535796471234	0.28845755799858674	0.35143935151812006	0.29212747259313915	0.31426349495664985	0.3361343476259711	0.4450696608371719	0.43061361231805245	0.4643201429701362	0.6657493485416528	0.6171202154763863	0.68707589590418	0.7832202791315147
0.13098910056945376	0.11579232484129467	0.06510847631862708	0.16429807137938823	0.13665938222191698	0.08088969569945247	0.2765619685384134	0.11537737627166396	0.14164032584784123	0.09341524020082109	0.08596582106015438	0.12111324964057563	0.15884952941014502	0.15069836870784187	0.1406151034321809	0.06984478471134088	0.1250647512467826	0.13163883135080434	0.16342219584069076	0.16170601427646056	0.16639718982238721	0.2635911177889506	0.10712762430630811	0.1631915481399472	0.17017427381497266	0.21584820520703793	0.2537869892789199	0.36528098309149737	0.32689624850125537	0.6184457638690761	0.586268542200769	0.6761833939039471	0.7277414981423731	0.6091076035916286	0.5704350758033361	0.46040168309194834	0.4512198739397858	0.42238340824797993	0.20518235715170705	0.2087292455256598	0.24902559073899774	0.14561910309781972	0.028742418136899036	0.21862794295396293	0.0	0.13310061403813456	0.11561982961648921	0.12855635608240534	0.08984918390303398	0.08827335716948162
0.15092703575537128	0.0	0.09471771198661745	0.09145293723428102	0.09530422965356607	0.11626804995309309	0.10918747064528454	0.18247231085878618	0.17269012172351633	0.15603342486835362	0.13573932892699198	0.10782863226572549	0.11390231894218907	0.0910501375170953	0.1330346336060328	0.07548723170883179	0.14477387865719385	0.18598324041644354	0.18029119935656523	0.1427180001820675	0.1812286637867535	0.20497693215031856	0.11375234806275936	0.23306237869512572	0.22544880647362603	0.2675464560732915	0.32862301229722984	0.42054876032315247	0.49120592060600643	0.6364046130948728	0.4892169317252452	0.6588867674401433	0.7523714042090818	0.5362393425720863	0.5961019711342982	0.6403052944351767	0.446145767892791	0.4115271014754029	0.21588315098479946	0.16049863646124093	0.21749226917107436	0.13537066824796784	0.04136693519447844	0.09501411727263004	0.08256631769179787	0.21785414081671398	0.14836158011097927	0.08163197770894745	0.11688296185189835	0.2090369053165676
0.10530215102626808	0.15435142174838146	0.11358872116002751	0.11950609114889235	0.2494158300666826	0.14933801195285967	0.12382321316670282	0.09977522557130616	0.19925888829244334	0.09561780481694948	0.1621121674893742	0.04216307745549596	0.1767526873365646	0.1950669725318409	0.13054080407268012	0.13709660868640963	0.17558328058557207	0.09988671274449368	0.12588003499715472	0.0824529135578434	0.08023752311379823	0.13216619939213536	0.15506339179506184	0.12416150767318458	0.09170097196556698	0.21787796497400305	0.15014988440565816	0.04169862390756676	0.0	0.15591423426694276	0.12445480580007168	0.11244380609855432	0.20568816957857322	0.09365324450710777	0.18244854163580024	0.21991840307678523	0.2700747220872762	0.15858017231072544	0.2983210881704656	0.26485351528854534	0.42362819843155175	0.40969499624910155	0.505471880798982	0.5042726105645627	0.5317306002265904	0.631069223566401	0.5639501325338004	0.754703530742035	0.807361352971528	0.6478793774392683
0.14211177184976093	0.15665144684251067	0.11576149512352607	0.13896979896893974	0.1708409584060794	0.13469045784553021	0.16156640442136164	0.1673185594524282	0.20729923072901313	0.1481532977507127	0.16932637502633321	0.11517504779389642	0.10439091276360503	0.16919050809313432	0.12561375567617633	0.15076916817437375	0.13296164699123836	0.19294560652392526	0.152462484817747	0.10120129683877653	0.0802032728094131	0.2178909478656427	0.10858919024057086	0.2777150138771799	0.11491254182316986	0.2566013145871391	0.26456189543005026	0.3615492565191505	0.5044786159298029	0.5119548498049158	0.49078025583091994	0.6278135988159851	0.6478124324851672	0.6520636979613225	0.555022503925163	0.4705956635598278	0.3843141432830557	0.34599995599864664	0.28132213665212985	0.27101792458959933	0.1838486797837607	0.1826996467680068	0.13382874956188962	0.012828672232184769	0.1306031046042586	0.09030225827911705	0.11486769653683306	0.04718019042599102	0.1051829661775603	0.0654152687340088
0.030846853511049918	0.08117118166617233	0.14083977700419928	0.024116604806684924	0.07757881643093933	0.18409412694368849	0.12949348213564613	0.11942454248503769	0.10997592493580798	0.09904287874467681	0.2115949755464185	0.10530412158895532	0.10552640588128932	0.19476741073787593	0.18787373512136363	0.12067246737694098	0.056401270299858024	0.09411670207827524	0.12726244102204456	0.12954500744890254	0.21657521001051505	0.1464797221284458	0.16812120571847958	0.07464050591459344	0.24849725940910783	0.3634603834276588	0.36829893459496305	0.36130913431750894	0.5323093955451063	0.5445850937985586	0.6229691875209703	0.5818861199445139	0.5283727543690276	0.5351026961646571	0.6993154277894836	0.5979036856845338	0.37293424733042124	0.3103335820930989	0.24850987860748203	0.23461582194930686	0.191137615531531	0.1296499669548683	0.15618644275757254	0.1602847482321773	0.1868634231415849	0.1547527499378133	0.12462158128217446	0.0	0.14260201304135384	0.09260032000252455
0.14475175469846827	0.06463357483904197	0.10908954393495887	0.16624670279602358	0.12471234218963152	0.17465740238191801	0.08627907517305351	0.08558392438451791	0.15611113772680635	0.09680627516489594	0.0	0.125402306562763	0.21417328437451924	0.11327498960475046	0.19600101982706442	0.09348143224767515	0.16811333419874133	0.08784405444432483	0.18684282047797415	0.12685379771215713	0.21556347575254697	0.2032364745086916	0.08339907011939394	0.12174234253605572	0.2476993389313592	0.20477863928515275	0.3445398538523019	0.3742892258899473	0.5657436896082441	0.5420658780407711	0.5311345682606183	0.6777253381092154	0.6480889882354307	0.6283558815805356	0.5793804323936759	0.49401484799475526	0.3267904877652767	0.39044584224531065	0.2957427976127858	0.22983231353662734	0.19858323349504559	0.1573907785253869	0.19801607953237366	0.14110393621519862	0.19458237660306718	0.20227305299442427	0.20110862586538023	0.1506532698747186	0.194090896780926	0.17010124133132107
0.14268597405830824	0.10679667266158749	0.02361562150807903	0.06679051837179657	0.14617381654043624	0.16438010989712937	0.13153755140841522	0.005434102597690428	0.17402363919896038	0.1333046787298296	0.038668448953736126	0.10740405883386508	0.18721889369773312	0.147218911482191	0.08137036797644638	0.042645998501011015	0.06403326921536587	0.07257515219855981	0.12179334066908826	0.06439247393815554	0.17642238221140744	0.19841620849631916	0.20328267424462218	0.2971686516584032	0.27793612984431976	0.22766782948783978	0.27539036901354996	0.3505381680096198	0.4097096831511369	0.48765169869566927	0.665814067073287	0.6299733855357192	0.6724673558772375	0.5762282309246713	0.49768703068325604	0.490101005236971	0.3002905093292637	0.34656153041228965	0.15850017237883843	0.26243997164671123	0.14186930958752234	0.1725048697272005	0.1282862413775036	0.08555812152222808	0.08111128662728825	0.0	0.1599568073228361	0.1300977346020613	0.08611629551303802	0.18134277973899277
0.13496039766339543	0.16082933453216172	0.17355786645758553	0.1487266768313766	0.13243457112257515	0.07801561812997597	0.14447754705897756	0.1648905371805008	0.1342087143658711	0.07316089806711375	0.10683795680491089	0.11002685287251555	0.11703199453164453	0.15460334730625683	0.033004183492114945	0.10921919951449398	0.15384687425590357	0.041843882793145194	0.0953251395893073	0.13879934204447664	0.0392419565755295	0.11740841160002151	0.19626182431912365	0.17911192113665664	0.09007994183786021	0.14417448052878917	0.06613049268613586	0.24488139625733313	0.08965983394537756	0.0	0.06281551398662591	0.13922051321398923	0.15060331831541346	0.268329770895466	0.2690519191582326	0.1623717049516012	0.160458727393686	0.22019589233026182	0.20609066865232328	0.3000133097225398	0.25943953106423795	0.4224573789389012	0.290520936364197	0.38129221146290904	0.6025253034302672	0.562436993332382	0.6404077623643363	0.6570410653972661	0.769078288707486	0.844246282601578
0.1565218381401725	0.1121847554509327	0.16030976388326348	0.19652844329736074	0.0	0.06666413300019414	0.17362415504021972	0.17152820892148568	0.14910740387843394	0.15255147199067837	0.1393566001797424	0.1741771622505919	0.08700858990714823	0.13891757950248532	0.15004735370449648	0.07170779272132002	0.0010941176402665847	0.07572078179398535	0.111988122882995	0.12818283473357203	0.08172938572208492	0.11114701240672598	0.1118532033308003	0.08319577476652808	0.15833746217307976	0.22108786020115884	0.28726425238513226	0.42527856907104783	0.5618754578802624	0.6017489740327973	0.5538186953428869	0.6569796335965414	0.613507952765936	0.6391421860039788	0.5650537484914345	0.4724248670380403	0.4464905570667014	0.23930844256558645	0.2709188892584202	0.2074081267590634	0.20197800352651923	0.2810825547039601	0.14867487894061068	0.11849265729302876	0.18261392631232873	0.06288004748215109	0.13328775979661325	0.23688625395373356	0.20498558438282607	0.10953162893723416
0.21680575536154034	0.10597663574064237	0.0927307490951199	0.16979728353624274	0.13775117678740473	0.12544114591859146	0.07695587777014458	0.15650712303155573	0.1001502918123349	0.0	0.12491365949407651	0.07835875969484721	0.09267087418618232	0.170299931968268	0.1060607041356145	0.0831307413163171	0.11908396065095077	0.10002296250602645	0.1468131838182425	0.06003773420600328	0.1338762070287629	0.09776531778232785	0.14100610734982932	0.08637691512545162	0.19416974167724396	0.2829332457947239	0.3289336277472961	0.4112587520552152	0.38358438639326564	0.5110551846961309	0.596959677212676	0.6057514869723917	0.6992721183831824	0.6239466777626851	0.5369267065654092	0.4898601471821407	0.3616869433173703	0.36467731781735874	0.1998759132346909	0.18949438909054456	0.06141954797629176	0.07308840257088657	0.040497006869998166	0.14896806100715035	0.10585813074393068	0.13489679423467524	0.09742280479114865	0.08631433790048242	0.06920303003521135	0.06256550180913835
0.1228075594577588	0.06598840436002028	0.036978571376665	0.08451825496625771	0.1399589519574102	0.09942757968202677	0.05380374631676518	0.002952941371659537	0.2015914420353756	0.16014073417016744	0.19509019525903587	0.029737674756235073	0.09038495159015095	0.24707514894950888	0.1501425886385335	0.11111041966454836	0.10227560408162695	0.10431765542844981	0.07423098041715209	0.09087700141133863	0.15028531954193083	0.1754181189436065	0.08361164787303185	0.15537305724511818	0.19191867537213544	0.29191593498597	0.2295289791138407	0.35993715854379266	0.4182283114031618	0.5282540181794315	0.5615468435030079	0.5923049250073801	0.6043236973150546	0.638546672352407	0.5788589849045378	0.39511511272008354	0.375534329622967	0.29477060618633605	0.28547928020677255	0.27248580089547547	0.20797542180374895	0.10553802295853397	0.1511583529099767	0.1222007134116645	0.034560512391025984	0.05438237481661486	0.11986606776872835	0.11987043366703423	0.15299746262448	0.06957906572672688
0.10610900871956375	0.15903392807973507	0.20014783464478486	0.1558799803864498	0.06237793581226941	0.06525281694205158	0.14983361381727686	0.10349537454642914	0.16421119002161386	0.10340758286667677	0.27383401433583315	0.028507037065900968	0.1325378401833989	0.1722076125893049	0.03607835989260615	0.07893613511644088	0.05414224237495183	0.08785912115906461	0.09436515343045232	0.18584514286656814	0.16502978341171487	0.09077679651684133	0.04473150465802815	0.19839851263754246	0.19926803870754883	0.20322521538255842	0.3036972827464636	0.2517572528834188	0.4569241644843635	0.46139095816699277	0.45723945791053466	0.6198989808589307	0.6462890924753907	0.6128928935688543	0.43280952024848374	0.46375618934231594	0.3746353172554277	0.2652836743583269	0.2237758842132537	0.16746175014293913	0.16015912614436867	0.2153967586445947	0.11700003092510067	0.06202974216253765	0.1771759211310947	0.09217186424976774	0.11242486418519233	0.18883950939770747	0.16251459775246563	0.0514655561830866
0.13725629033470707	0.08539588306728758	0.15296452278431874	0.04393645087729692	0.022345730475783105	0.1135831799515796	0.019784904428395714	0.11318922357352897	0.08828554264277712	0.15488447413081444	0.07840422338046253	0.038557646257338686	0.09204563770165529	0.024437872782520447	0.13959596277216352	0.08854392322989717	0.11096968458544695	0.06916011006138345	0.2373870265056624	0.2063366111535971	0.056836808260795596	0.1590396245526394	0.0663020432286221	0.15366902890860648	0.20201442090369728	0.10265027151015386	0.3438367657137089	0.3364652149017641	0.42464599684079024	0.41630670068788256	0.565632973084393	0.5719803637975255	0.5927339449610024	0.5498147071282179	0.4589230322889016	0.40668151948104664	0.5155608348178542	0.3628122724210604	0.24232433365686504	0.0810741807471736	0.14510722263882764	0.15453336414135826	0.12685235758316749	0.0770531124762739	0.10109604582013391	0.0	0.09211272705340465	0.04480822078454619	0.15942726486443354	0.13435083461648228
0.08691549987226918	0.08995215480109113	0.14260202813546807	0.12253729853508019	0.16530769343820112	0.024333733944426027	0.1643123039788699	0.10030320048440095	0.12303122857130858	0.15688489869821784	0.08797395130588165	0.10892338791920461	0.11599341771912575	0.14247085028260426	0.1402905712489054	0.06720097523619521	0.044671174893554176	0.09505086779495357	0.1700681359591031	0.14662607851005646	0.15437264492649588	0.17084805589304583	0.11351247493144555	0.24786941300353962	0.1787324429489655	0.32745496734032914	0.2373956756569171	0.29201554830379445	0.45119255722363505	0.382042631647925	0.6018857042331749	0.4894689901778589	0.6946536273234214	0.5196736476844821	0.5413305874322706	0.48768330636313556	0.40528024133653046	0.22113233125336412	0.29580600388192374	0.2714396024774066	0.20971765311326146	0.1385435371412934	0.0955955965918765	0.055723410720678095	0.14156285378784608	0.12650288088634562	0.1649973306342179	0.09968590788507546	0.08091244739674128	0.058288018743473155
0.07378476344162734	0.073615492934928	0.012009262054600815	0.1811917175878708	0.18406855542520575	0.12257396368278875	0.10155884729540945	0.12753961875446085	0.0698615925205111	0.10352125503924185	0.17445952354525487	0.08338698714353385	0.03963761192174455	0.09016567796808704	0.0293305072670956	0.07141682043065946	0.1669075749893328	0.12197989306148876	0.06118518259289381	0.0885312640299864	0.1628564347773941	0.050720497727656876	0.16166894968043613	0.17556164294334917	0.18680502944377336	0.22373381213522262	0.2802001563195247	0.2975146875727249	0.5109733157770546	0.46392504836072057	0.5461612569114405	0.6431119422716514	0.656998582648962	0.6686077690058708	0.4619690036679974	0.44154836334556874	0.42602192184879356	0.3287620775312456	0.20124676064632693	0.19278684581178776	0.1598594707207919	0.15046154029785158	0.09429540593624933	0.1520370409643451	0.08167958979451113	0.11388257753125254	0.1191486111232438	0.061344202991405465	0.10453979352258774	0.1709264774354246
0.12463560018256362	0.1315577637878936	0.20475407579573215	0.08144140355744006	0.13546995778875087	0.06962207606870438	0.05423273707928089	0.1153314769496414	0.11352655451789427	0.17032270150410456	0.03779737909300152	0.1307171204840167	0.12710315764504634	0.02419459727612302	0.1403317924702774	0.0480967567657741	0.0	0.09202520061314767	0.11620790166043693	0.14020539890007655	0.11334953365512691	0.12785582108472715	0.07344736626886945	0.15848735366575928	0.20477469697557035	0.18396547094882704	0.23826292024345513	0.33177960212939	0.4466228864032214	0.5521955312778787	0.617177382818597	0.6650932042037349	0.6160255207493747	0.6890417518462982	0.5608107240804695	0.38015917532503435	0.4519787745031524	0.38369813098335986	0.24493853715618197	0.1855257427475553	0.20323120310310838	0.12346401284388758	0.0613722232106325	0.06916326277830358	0.04915930835891077	0.06417644302774726	0.023869867505447773	0.024763857568568026	0.10864285396339492	0.0655228900559689
0.07094115775705653	0.20628532899549945	0.13696582096653212	0.15103281171342076	0.09216876714730726	0.06575655134858019	0.19980549674118608	0.08258155092250319	0.1288940847584351	0.1184102390408745	0.10796094806593418	0.1739938494685244	0.08865866122060874	0.04213021229221618	0.16203100315099625	0.11224944756221464	0.12640872280986462	0.10660148876582694	0.253162716441548	0.06798015945483175	0.05939743625316127	0.12274159745842371	0.13650919612148446	0.12472679322856745	0.11719723021598594	0.14815705678059013	0.17103545607145823	0.11145800308515819	0.09409439637301274	0.13934049118212813	0.1380827598928388	0.15682761850919313	0.11293000991730383	0.16540369479788303	0.18052501567414364	0.16813966336772665	0.2684911360860359	0.23859719126020443	0.2295059862769549	0.27403427704070477	0.24559538654876906	0.4114074689119008	0.4258440903244866	0.4696689606976365	0.5242191426731164	0.5509792850170598	0.6509222937527455	0.7300086254030578	0.5628059466614584	0.8092285805732571
0.15090495362649228	0.17039476789440747	0.0895202844880193	0.2386715960233665	0.15487389096063142	0.09449708393548788	0.0	0.051392402265205236	0.1300365279110665	0.22267772536770394	0.13345755827298858	0.1326941539157373	0.08621662401008158	0.1731865803408523	0.19100568682825694	0.08536834746272942	0.14557335157909398	0.14408852151896745	0.15113973711817277	0.12060774611900033	0.1299400184056824	0.21734888479565526	0.16618680215394088	0.17121291497051766	0.1061845419106122	0.07383672515556222	0.09018143643534962	0.13376637969645988	0.1717442604142753	0.20942698487023037	0.2386075831048864	0.15053855040711822	0.22010738660499066	0.11789308543170704	0.13541504295139675	0.2423154647117931	0.19560017883669634	0.23058944782929255	0.3037118059991467	0.29321699020936753	0.29151165378370225	0.4616445909353051	0.4155879998063509	0.3796167340093313	0.4168481114547413	0.6031818984566387	0.5928832104593807	0.6782728742737476	0.7331356730550472	0.8050491726869166
0.15888012546161023	0.0874556594717888	0.16552560203413005	0.1918589119874047	0.05372474573374877	0.1149011228194558	0.12343878184695689	0.1551281767793421	0.1480794208632602	0.18197372731707967	0.12038234796172166	0.1316900668248571	0.12038939368516006	0.027316666465514325	0.11849715346646418	0.0	0.17241795225230555	0.11539253754907075	0.16209492681011478	0.11114478957234399	0.13599630763533466	0.045398150871422335	0.08834034780434404	0.1645693282542275	0.14542303556571365	0.16838474447966287	0.12068741531351383	0.12684487722776328	0.12542262845152052	0.14164040876295383	0.17904138387378918	0.22227148125668258	0.12007663997798557	0.16193277772162978	0.24661468654749621	0.17213918220626404	0.1914861257813581	0.10373758193380031	0.3174826828128345	0.294876251534308	0.41113223979679936	0.48495524411838775	0.45450627972215574	0.49367096505246255	0.5253101697708155	0.5068162540179122	0.5082333167636828	0.7219338365842519	0.6848542278318365	0.7512587115594939
0.10259439475289574	0.18616549482367797	0.22662472807952883	0.16946542692521935	0.1437733474841967	0.23760038776935677	0.1841132202828961	0.162906323920796	0.19068649451617273	0.25980637923129296	0.18025988474083648	0.20149511556330757	0.15408014672638806	0.11531033995407661	0.20645383692341646	0.1571320643421484	0.2469162450857202	0.07837113680927107	0.0979991628347717	0.12881290649393148	0.15642986601655626	0.07842853659160565	0.0	0.20895363279149085	0.11885248668497275	0.3075484906735213	0.2688682839280657	0.3604670490442058	0.4522595905745662	0.4978643883298982	0.6885609395754503	0.6916862362247298	0.7119708083233525	0.6476027069530073	0.5692983385254732	0.5489729443662141	0.44739354227049416	0.42183111720476707	0.2788145015816681	0.21910340142632745	0.16772749338768117	0.19608144611598605	0.10653997012309281	0.09612997515696027	0.12826005420361627	0.2839347415495116	0.19478094715591782	0.12204207998864748	0.10950384824250559	0.03415081793727732
0.16066881140933695	0.2016376468101606	0.17160038130412114	0.18692057904696785	0.14371115596758305	0.09254772204748662	0.03863545655493249	0.08741147909978483	0.15538710721565224	0.07970709746111206	0.14793497056998178	0.2005114839043808	0.14362445542582697	0.1471272916044335	0.14122994673874298	0.08492483619868728	0.16333308755663242	0.19322097347051304	0.1670744318696742	0.10733882373879568	0.047113072535403436	0.09430228764543308	0.016714858568628654	0.08108895761231022	0.05036176855428438	0.1231666978420208	0.0891165357862894	0.04306053456024501	0.07877627444434551	0.18292166629831955	0.03211455360344464	0.06489475944131583	0.14484133740102675	0.15611023377440228	0.13573285998516557	0.09491490419301006	0.21681256591925196	0.22982233981753183	0.2521774104062782	0.3500440512534832	0.32082869242805745	0.3333067604678653	0.44783661047926177	0.5131106020641114	0.5054416798588909	0.4688798289381961	0.5783733962925222	0.5991252091318796	0.6545086004481381	0.6702382962312879
0.13476996448185816	0.11832349906001692	0.2175883678565619	0.03898341255368908	0.0105005621274388	0.08073735054882188	0.05166233001255836	0.1408708519875223	0.07413254817418267	0.0	0.11409714472671786	0.18000650580327607	0.13641833910933882	0.014610697635703638	0.1227134281716044	0.14356720606030543	0.1765015530585407	0.19690429889107589	0.13977714827688728	0.10636552907999912	0.07378273839848966	0.13308956165947997	0.1515096072248348	0.11999812635607164	0.18652315830588426	0.19143785140849898	0.12216141148318667	0.08961132705353611	0.12621205366243807	0.10204847619992923	0.11277313137693537	0.16207204667377975	0.11818647240293009	0.13882252767645617	0.09991266641301466	0.2525282074989888	0.1507776453243608	0.2337270473946357	0.27736049225293175	0.26008016628090597	0.20424207336625733	0.249707790124117	0.38246261199547327	0.41925309137903677	0.46711029665156867	0.5052767530000188	0.6254516852268114	0.593634817119212	0.7482540998988574	0.6155486996518217
0.11011842168044608	0.12573586770162906	0.12001277960013458	0.17498905071376752	0.20569913351230398	0.1044865495644589	0.1291923532193475	0.11790305442499607	0.06121524684143448	0.15623609655235293	0.04489345659853021	0.17475582243415985	0.06639121635069915	0.11174834631670423	0.09730150881335342	0.09998478516127486	0.10352214987095396	0.059534928096129834	0.13125709004272967	0.032919433911920655	0.0950405499386109	0.038225132168682445	0.1842760684519271	0.07369383283902972	0.18805505427086186	0.26442992617815186	0.3132508149515663	0.3830761884811734	0.41674998915790634	0.49472086902823825	0.5323965120316401	0.6900113638195954	0.6124401798971323	0.5939816271336462	0.5903075943212127	0.4845942216026793	0.329880817170805	0.31652461241823826	0.22157231589485948	0.11637745371217786	0.14736926782078652	0.20324474310582802	0.1786029945236035	0.07301520783365421	0.15647440105871754	0.0767789269069281	0.10428110478661305	0.12273818770599067	0.06145306509999458	0.19363755633996288
0.13474863123867675	0.0711735876338261	0.13792835231667938	0.08732378714550285	0.09743383330035735	0.050773384112328054	0.12161798694337182	0.12301076330789956	0.10067817465769371	0.1633382234273543	0.046697094625731496	0.060804279153386105	0.0674105352843761	0.1698861429273909	0.06562056823535012	0.16705123005243813	0.23166252631736323	0.10071993026464611	0.1501013006476958	0.08482921172138069	0.07495407300990348	0.188948435163324	0.24370899870004262	0.23190679366816577	0.2526702175292152	0.21872717362537014	0.30978460397909063	0.3683677190439096	0.4782641531067118	0.5940139418206569	0.6242904984989905	0.7239099216510145	0.652522144560363	0.596359694182847	0.6255822510419591	0.4915546605137507	0.39493982030304214	0.3739685245219658	0.20259091627672765	0.25039314067343693	0.18557798557764776	0.08811792947353543	0.1452619829030232	0.12758769913306467	0.21135834136884885	0.14454801590257416	0.09054542835700694	0.12908562658450287	0.09590539693545931	0.10888340668504273
0.12423763499762765	0.14277551231435887	0.06751296773924516	0.12183407606945038	0.1474042812934235	0.10782642777322958	0.10022407712282592	0.18843408409680948	0.12702845150866424	0.0632795966472402	0.06281276589167349	0.06908059452016853	0.15447542976920103	0.1318737913096034	0.12257748451559974	0.09799573585365651	0.152515945015016	0.14282041636254933	0.0807655247535524	0.019829238680040183	0.17329880999675856	0.06699252018134834	0.15542069229334288	0.06683234085687911	0.11103567018932518	0.1518588368775501	0.14853477580665683	0.12506198028464444	0.11928657095205353	0.1429981612436784	0.13355073956816363	0.1634409075923058	0.2418557473308348	0.12668203592726013	0.1924554004382138	0.11379781129201033	0.1775633479939227	0.1815514326159383	0.22311430605587398	0.27232251206577074	0.21617277679474833	0.26023250868457315	0.4588714061842186	0.36696020267330964	0.3551554238332406	0.5521603238505574	0.563862874173233	0.6535548697817422	0.645432147196721	0.6565595831964075
0.14497245957788088	0.19489881909797258	0.1343040749188639	0.023981618979603936	0.05337660021625733	0.13175007415212742	0.11101093458354866	0.1690874437445878	0.12521645852460933	0.0	0.1403260023670623	0.16474398054260095	0.16848521530274496	0.2407688267862759	0.1752189907517654	0.14792294886490343	0.09997714009561473	0.13985991945432447	0.17571953709745428	0.10052405425801318	0.17860943859904765	0.09931466945038096	0.10577650610997932	0.22744102276824374	0.09519828522911822	0.05474784266901391	0.1559844311420732	0.06845760158501038	0.17554731079957203	0.13876520225436823	0.11651367301945528	0.1955366883930748	0.15737939286511285	0.22485723006884492	0.17093926855183503	0.145679010495547	0.2268436445545027	0.2977641029311673	0.15928315599796664	0.23747259837210535	0.20987742845432908	0.27916154717978253	0.3636451491658112	0.5311109510068344	0.5706318298279524	0.4415069794905636	0.5302785851688075	0.6909837375654275	0.736366778669438	0.7248094605606816
0.1433214316791722	0.008802648244416084	0.10019230501620703	0.05256452358543171	0.11366124132398292	0.0371374123027123	0.12748723338462772	0.12232996044178898	0.08124330546119024	0.0	0.19236389430663436	0.09402922063180356	0.1551815557428461	0.054501679193138364	0.1891758699019731	0.0932264029313056	0.08546803525162205	0.12447256348572037	0.05491257192077181	0.11203447276425701	0.11127401446211198	0.1338672587752773	0.024578697207532266	0.20044605348093925	0.164448720505013	0.17207842699161277	0.2706954004688596	0.3816163688044884	0.43979583601622363	0.5514081672069227	0.5033866608269264	0.7155132453545409	0.5929857764066855	0.6256326886786118	0.6231121611249574	0.5274076387671854	0.5067920441739239	0.3763837038591701	0.2773771853216113	0.21381013476495864	0.11512082375028822	0.0948147431673878	0.1233422914307776	0.085204672475338	0.18525463303946288	0.1351128898931063	0.04544438408155502	0.15441264937104882	0.04443133182937732	0.06976370131999504
0.11327138550824618	0.14146264429210162	0.07370560729532386	0.06927650149159809	0.08035383501253161	0.08941983732096018	0.1705254093536522	0.1783083937745989	0.11748623494139188	0.112220520952434	0.13289339030803818	0.1887767241036978	0.11903429239348565	0.13514294082271075	0.10128599753443746	0.1586008965771425	0.14467659978359557	0.09839015762568795	0.03263600735579023	0.05640140661070156	0.020999216827864257	0.12575967023424853	0.1613263304704358	0.20252668753940017	0.1486678252401224	0.222034085649823	0.25158182835927456	0.5265658517744671	0.467199684955116	0.603363700497681	0.6119387435554562	0.6908658275018863	0.627527661735609	0.5453709915204338	0.6027982068334297	0.500158606907881	0.4375095585623517	0.22331647617501882	0.2582271894576289	0.1573192711480069	0.10288156309726013	0.09902336074219227	0.1616765112270597	0.0841105947644326	0.1848769065433524	0.07097267656562785	0.13106514277264739	0.15214494091177702	0.0	0.1651182456921261
0.021322628031564806	0.03953968744860505	0.01708099034114046	0.13748792605897614	0.028192738989995844	0.06905707465372252	0.16018295270100968	0.09193806494612702	0.0	0.08493167121276084	0.015075869044385758	0.0938630826288568	0.08717459862627953	0.019376540566738085	0.06628886905543571	0.04865437575947134	0.016482365908211102	0.059587113873854285	0.10167552744301354	0.0841782845907196	0.0062953747318246845	0.02988335626265131	0.03187630324923343	0.06710493444320105	0.0896813647734987	0.10668791203446779	0.08463141609450867	0.039468552267014546	0.07836660280310097	0.06917811631983307	0.11442694650155905	0.12320090139629125	0.10220640659997188	0.06287347246616116	0.0350305863924129	0.1387473182765396	0.24216603067727216	0.12997560440840736	0.1408659707233621	0.22588115883465976	0.2447210203004758	0.3266067088760662	0.37070797301587133	0.3638586579014599	0.42785441917741024	0.6388763541671514	0.5985926367498907	0.5559484881308273	0.7371638483114152	0.7986920867898409
0.0726483856052238	0.13270691728156275	0.19438944409478826	0.1579835806362524	0.08140478563253783	0.1816385782387607	0.12690957843397016	0.06163748156883726	0.09784995790690927	0.12251542204089179	0.0691181915076927	0.09188655170325107	0.08105919097015818	0.10270534196443623	0.10712459045556579	0.12617912872107004	0.0	0.11308576857775991	0.052951016281377085	0.10162748819264482	0.12661209759087313	0.12692761434036237	0.20375517831132475	0.25195899533259847	0.25856778589622825	0.26511927486722625	0.43068738838230247	0.5048265315563304	0.5079263412671106	0.5240525189409916	0.6497642561993042	0.6919040203983634	0.5869588557117267	0.6152864611218388	0.5444398957216866	0.5399067454989712	0.358648240039233	0.30492679987058896	0.2637162138725912	0.2851224037340633	0.20358411222360281	0.19266784680717614	0.25165268557297865	0.09673838730662454	0.09974467750074537	0.15202519309051027	0.11745224609967989	0.18941629008827557	0.08613640877674283	0.2795092198527629
0.14865633917842125	0.1221062139280712	0.05613699644853627	0.06379425698631744	0.15192614052767	0.16079619834133682	0.01560324023527088	0.21788557165235153	0.15321309351797407	0.18553351796466985	0.0862832096811847	0.02766693421695509	0.13560352432753228	0.07504253155441264	0.04490606380110948	0.04076050937126725	0.08445940108222268	0.1282341473803352	0.015591495221135945	0.08982986192141246	0.1862608993752023	0.05617387508137822	0.14279450269076674	0.18445535633425647	0.021436898033472825	0.10900470265359918	0.16095648158172068	0.37831130273406893	0.4560998009492445	0.44635015798850586	0.5951030679716746	0.6082013372893638	0.5728229405768662	0.5846605165921747	0.5190495225068162	0.42701814282161954	0.4112674190559517	0.2535271536128035	0.17133550856709684	0.15589010801075667	0.1516618988364802	0.1925214779900252	0.11602511031457301	0.07373309928438464	0.01869364830205993	0.11528994442784303	0.09766777557182095	0.09251767535362863	0.13417829688971997	0.0
0.028300901548896286	0.11433360514702622	0.09385816543649193	0.09435382183747593	0.0831452394296255	0.03014868563765799	0.09009498344807054	0.2009777091088508	0.1294731869534372	0.025613807653100458	0.08376063039276627	0.12539653322557728	0.16438827654714427	0.11171847647655539	0.0875956378491782	0.19172857142474956	0.08956094961487455	0.08946633648139264	0.04352743499091965	0.0634735686267732	0.07273644812668759	0.1580933885932386	0.10750704420619045	0.08239716133980839	0.14443376124326016	0.25079239872436393	0.30691915280848775	0.3556844974421114	0.518428020216349	0.5398580988966392	0.5375341641624342	0.5357272352477424	0.5897688465706066	0.6052861885184103	0.4659950762481229	0.39353468626206967	0.3581957733216372	0.259175501128998	0.20720940131083426	0.18493678563734012	0.07564173528469892	0.029572762364080206	0.019948544697466424	0.06755062540315412	0.07092500770041081	0.0607764475160222	0.0	0.11914173870484955	0.0352228221005133	0.02830904056304322
0.1267914563803362	0.046815063513093495	0.04777020829332716	0.08183214189591573	0.1379621038917781	0.06645250322197385	0.052285548080364355	0.11697126144362742	0.1011530079537942	0.14644476479245622	0.1874433950007387	0.1273715298043755	0.0915380782174136	0.006706076670703823	0.13660739963792382	0.07192207539314131	0.14284659094555785	0.007756599941322966	0.07423866822795491	0.0717574851926355	0.05008462697444737	0.14035724123403961	0.20379571501202856	0.10870185612245183	0.13016382584133468	0.11065484099023655	0.21292077863438702	0.29178303867367983	0.4296838653028473	0.426866225212573	0.5234602623251084	0.6455532634587661	0.5719704914396859	0.46501759950392596	0.5026347546592991	0.5140770276595131	0.35967173960624027	0.1991985918016333	0.35819770059757816	0.25863011338745223	0.06725575407188225	0.08752274676956405	0.17007222282043613	0.12982094261226051	0.06885167943753599	0.14284368702727365	0.07743109901662244	0.1439658998555351	0.03395102190849857	0.0
0.07241958205640499	0.03551265806137466	0.027905700861454885	0.04167213715630579	0.07619513877392915	0.02088993964988484	0.029926293113383778	0.07902199035647835	0.09694471610418959	0.04725188959245052	0.07768263412835255	0.22614651955164672	0.020900811862666246	0.01958052854176684	0.04495356149925402	0.11071496913076301	0.09880873282286547	0.025518896328023243	0.11078912301544899	0.029257524130577153	0.11487093525899897	0.15425494292061426	0.05383595749519754	0.07257072457075951	0.04411789852468294	0.08803781629086654	0.10070861739774946	0.1700093225004391	0.1662592246592384	0.0583028424264527	0.06429689074594605	0.04098683643756417	0.07794388838511959	0.07672689901673975	0.18918762039327866	0.07715125743425573	0.1433665564006533	0.2582462557654721	0.28032752578478676	0.2396222280347542	0.2675516071472107	0.1996129718467309	0.3173976787453898	0.3737141126980983	0.3877411727588352	0.3423688680329333	0.5789561062087342	0.6623142788751684	0.6602032442967497	0.673868968930892
0.10914265456702879	0.09967296837710464	0.12648736562065593	0.20130364701450448	0.15911889482431033	0.0	0.12008671641407526	0.15217704788751293	0.0864702484391091	0.12194774522919373	0.034716078076235314	0.2061619285402396	0.018521769672809663	0.0809096958498866	0.1163184357296916	0.09811330193760942	0.16619260328550506	0.10649461615472877	0.11074217813100709	0.13265404741839307	0.0981404628751869	0.17702164779354412	0.17888939872583748	0.18169848312334974	0.035048871384410596	0.12795436168371938	0.14561953267835132	0.2339271766668329	0.11794503060663562	0.1501090337594248	0.12337778093739178	0.07834268034126042	0.14005263338361887	0.12204684907978194	0.1213421259248511	0.13687434870680798	0.19091992007491743	0.21403552158221156	0.31171353012171815	0.24464497363602009	0.39220279192417884	0.3306624735190629	0.36410509850111916	0.4282657668205524	0.535746765621705	0.5367274318934844	0.6165302562274512	0.5538759559810148	0.6167075923575109	0.7813361630100437
0.14286931716855814	0.06507127948918871	0.06288810954532749	0.14032183973106113	0.02270499474756599	0.024003820814423465	0.13255348545819604	0.010367286942056912	0.05744761523529911	0.04771351157164375	0.10659684418964742	0.03193321043692902	0.01975064086574574	0.055691880780340215	0.07709768796830872	0.08115530960515563	0.1372650037017919	0.18532176245451729	0.056684758483597816	0.04116637656709441	0.0819696586452937	0.05646892348726901	0.049007087910203834	0.046788023601091216	0.12212068701452333	0.05201039516643312	0.03045421681247385	0.03777629632568954	0.15778878950462735	0.14830795544985678	0.08798158779360785	0.12694631822484895	0.09432018691977952	0.10367740325274803	0.154312337949053	0.1308548373643298	0.13686982502227038	0.23062306309134822	0.17700658952127107	0.1993997542439503	0.27179399886998523	0.3355219473101133	0.3395114546743131	0.359666562977912	0.42833404619261617	0.47703826702462343	0.6496042736571438	0.6813351132463952	0.5768383577211352	0.7073872452393243
0.05337853991076979	0.14389508621254454	0.11715916804545724	0.05575103374465092	0.09807730611409153	0.1015151758306181	0.11307761518153367	0.07475904396812216	0.0926116396415566	0.13146970328645366	0.10087560685431778	0.10590110967749132	0.028207954827819435	0.16223322657174608	0.1374998396689742	0.045252380081920694	0.008451229732027532	0.0689843696744262	0.040643257384994566	0.056300673714418485	0.008668531289454042	0.1374051627001781	0.09734028097489483	0.17565931775378052	0.0935673932544408	0.21526978131923274	0.2910572144983625	0.3751359125860503	0.35793304051311775	0.5260686828471044	0.5684013967247146	0.6863179705572199	0.7189440829310212	0.5415219683219082	0.6601768522779712	0.48864844433780236	0.4745638621810231	0.41354066986999166	0.24699642045807885	0.17652666370883036	0.16207469671375163	0.20878787767901544	0.13752630356163076	0.0495134168294887	0.09719174660395928	0.1981925680391083	0.1067580006563505	0.0	0.09551210373632674	0.10284097303983525
0.07978622360227762	0.054489374557941735	0.07415685631565652	0.06412421414288734	0.06397551981773077	0.16159531123814708	0.07488281551460711	0.08424747407796263	0.1219682155952969	0.06976229367500889	0.11904483026132696	0.03955434121409768	0.10355322318103886	0.03946286545210018	0.06190671702312045	0.21322226855190934	0.14000238882590643	0.06548994046804486	0.1471195351664825	0.16310529634124576	0.08580871499179811	0.13672168959986972	0.17719430141687859	0.03500812768317558	0.09738308672466144	0.18721508246172563	0.19324882173463212	0.09359956150779461	0.12557773473124145	0.07406786973474963	0.08447560187932371	0.1712501203130405	0.2525689902425153	0.12401384658392091	0.14808166326905445	0.0	0.20381045933472244	0.09779709554348616	0.202368573963732	0.23122890260626	0.22793280543392078	0.3458242098470739	0.3023552409894304	0.4773150155306357	0.5032356901849372	0.5803621874157605	0.555569089784954	0.636090669823444	0.6474908918873808	0.7380975138539136
0.08750281112638564	0.16525526128582424	0.08754395453857196	0.021839739393131455	0.0868083906724007	0.07039163456855667	0.12496538311891246	0.09742278266273999	0.1933866712612879	0.15562903882168455	0.2676971976618722	0.1229042556074384	0.10917778182600844	0.07666919943885311	0.11823294034737719	0.05045125148237496	0.22841555725808266	0.13894574652444727	0.11688498713475504	0.17743289423388375	0.18732103245384596	0.21989843906515602	0.1786344127183703	0.16899236803578402	0.11325171632037269	0.1825573141538153	0.3173748805947151	0.3993581892421267	0.5025899633185574	0.498161439145945	0.531677804933389	0.6355356818947784	0.6746807688110522	0.54264951560426	0.57893206120614	0.4239560857680654	0.38564712114062305	0.30144645689461924	0.21202885765004528	0.2373861757524451	0.21089031803663294	0.25422275706098757	0.1156990103633653	0.06962171935121005	0.156205837301654	0.10144980098149166	0.12266876271788298	0.09979225831304248	0.15526836865963514	0.09414075481250309
0.19598170833233908	0.17575926126349092	0.10087141740998293	0.10567768828666367	0.1131727768218808	0.09608598521192856	0.15297403899392592	0.16905014889959077	0.1001967119646111	0.10733742426638561	0.19433797667584965	0.18736797173733663	0.13411286665904953	0.19101530376620443	0.08969579813402455	0.20721522486285787	0.13976952190956882	0.10441653053520573	0.14790428210920725	0.17160934629041252	0.11889892994676732	0.1381870278875748	0.1333774921617206	0.13267396100247458	0.11644960282713371	0.15623933288484684	0.24434677097350774	0.18780516254238108	0.10539382952285342	0.12534267542425503	0.19342741886918363	0.14683212380031577	0.22602238633926222	0.19517824766788475	0.1709978937509364	0.3140517724976572	0.21095730712485344	0.26305458034302936	0.28853230517827605	0.3300996094012531	0.29609488946063206	0.38252483109916985	0.40895819762606767	0.42601153389129987	0.47029372034695593	0.5136752227138499	0.617043776969218	0.6316916563081287	0.6774208646162739	0.8774959097495435
0.15463193282352408	0.07240902587541012	0.08710148721543447	0.04006574821153121	0.05777090121881043	0.09896657587153988	0.0457693469615871	0.08050938492424778	0.09453056693436114	0.07284614201062918	0.10320613622139634	0.058698509220974346	0.05309830482393807	0.018925317938903303	0.10211610367538014	0.12688753195776942	0.12649750778910926	0.08078720241937459	0.19671399351556026	0.015798702439325088	0.08561145924363409	0.07259491237775069	0.08649472854525983	0.14644371024486852	0.10514376927261532	0.24187165831920066	0.31676215724002843	0.4750033523533395	0.47121074970115673	0.5019393743037383	0.4912379060074001	0.6771219537256215	0.589574405372695	0.5716086880193462	0.4582015632184105	0.4688373922054795	0.42626467692921644	0.2303786240761033	0.3674971144950139	0.11779833088790471	0.13515047402031247	0.0537725780108025	0.03206024328291696	0.06304846381489226	0.10358155576043084	0.02881081775914959	0.14505905726795318	0.14216944619598704	0.09493020974131008	0.08358598292039512
0.18964822425452296	0.05137025635668706	0.2053314861487423	0.1284085975284548	0.11056330905599518	0.06701269774556087	0.10191096861900138	0.11212461863858789	0.18290286695231484	0.12309043376541196	0.08136986920246167	0.03172414618966711	0.1273106608166715	0.12262734201199468	0.0	0.12344149380117805	0.03766184373505519	0.08052356965551428	0.23114114456021811	0.14054167947531931	0.17359425874337508	0.08456555036650096	0.09386362077404778	0.13906850223906633	0.09264798328769512	0.16714724633467126	0.10862083985710431	0.12724414047186092	0.2070439483718882	0.2281719033441773	0.051337478995009324	0.06918938372715312	0.20582932838132723	0.12293916921418391	0.15384617699518885	0.21845001212834453	0.23213567464950144	0.2718201047755494	0.29450549099641404	0.27037525651887995	0.20403106373447896	0.4001983505275453	0.36601461166013644	0.4309880801681244	0.504526494523896	0.5963111982704158	0.5750300952673614	0.6285351496066636	0.6943281001416234	0.7421166192621798
0.1037114595264653	0.018352966494037348	0.13831141277052184	0.09949412061689737	0.13769521770934573	0.03669234133504122	0.06702394266197823	0.061655351184790506	0.1344837301513604	0.07473888635279025	0.0924232051622136	0.09682714570551498	0.08871436419598872	0.08589200828225443	0.12395984678424872	0.08871977986884254	0.09987464041324748	0.16179524333867631	0.14615754021811014	0.18099866215977417	0.07109075799875676	0.06313479564473311	0.10351819166752213	0.1666204651561781	0.10475805635392064	0.08531889836031506	0.09032340224385979	0.08026053861903452	0.07840464814039702	0.03779534008895275	0.06960107725150952	0.0664651025849685	0.09139060168170401	0.140869894121609	0.09366231051516408	0.12614912569487324	0.24193766311330173	0.23650385230422893	0.2158362298296839	0.16237208519941335	0.27051476522274465	0.2680633337567315	0.3660578105207869	0.5141205975620765	0.5788935986770302	0.5583172549652257	0.5820465080764403	0.5549306597156975	0.7573374493473192	0.7079403860899456
0.09493540624481912	0.1016634350605367	0.04541162308411477	0.03208062530577311	0.05883996405560369	0.06113997721261154	0.07287624150113656	0.16527209596185102	0.037403552161109965	0.024986621801145244	0.02683180104866259	0.17252695964161818	0.08911557207506562	0.18818317551278577	0.036019571485840104	0.06443231204785667	0.08046558155889837	0.13923182117331143	0.04377082450678907	0.10789883025200014	0.09355281647247855	0.134132109538495	0.07447597496135923	0.0	0.02415004966828605	0.14263120314117275	0.09751410614319209	0.13853209038985015	0.1471346957346626	0.023055823262230744	0.12799344356628214	0.10197053319669216	0.14019552728433565	0.06087947653324752	0.16387194364119412	0.23608306906841184	0.14646968464921345	0.18532453255431883	0.1985260656343677	0.2355777409744564	0.31212408801247105	0.3407132215177244	0.42717413570012697	0.3862625277222503	0.4966806353316505	0.46030468224952725	0.4633119245566022	0.6159675917121699	0.6522208810664007	0.7509800434989781
0.12861996710447476	0.18161767370386062	0.11340912264946947	0.0988448213500517	0.23282093254131536	0.08528376489028733	0.12080403725747402	0.07086776905781154	0.12488147276063469	0.09180039062801405	0.1368044535770499	0.11811738121142551	0.10059919304265645	0.20514769215642947	0.16044484997149475	0.0	0.2100732740512672	0.049049765120874556	0.03790494747777856	0.16897502665461997	0.13805907901153353	0.11192556109460648	0.13898244515208175	0.10681125291813807	0.10948597299538915	0.059579853524112186	0.13008816212254543	0.08498181557388058	0.07196467847702291	0.10126920219174483	0.07952962622153588	0.20155272741067845	0.25897391767491496	0.12064458831066284	0.18243479189740042	0.2313824453086607	0.248403069654777	0.2195623259990955	0.32234211370516747	0.301012230837316	0.3054485074671762	0.37091470711315044	0.3741496121057659	0.4671938306958404	0.5187717946655165	0.6441579736705589	0.5613304433237519	0.6311264336308253	0.8190314168914872	0.7537889125826663
0.09314543912006598	0.20332938364054626	0.03185370213912228	0.11958911873190867	0.1057799480666879	0.07016357005772254	0.08766649136927038	0.04698484367849147	0.1169133082809557	0.08033638147219925	0.07115500738622116	0.1452334869044631	0.08511416392379524	0.07909636974801049	0.03933064741954607	0.0846985224955333	0.11200348258692264	0.05980647787156998	0.1361099935958307	0.0626560989228317	0.12604405619498182	0.10111034272697275	0.059395868846849206	0.09316281491972572	0.059532079033286944	0.11750489860391347	0.13963542129506581	0.06874308811025409	0.022578645341041533	0.16449396922768433	0.05644984514750763	0.17063643243754634	0.11515905656612796	0.0734612631810818	0.07350858239025344	0.09006617438130199	0.21077671579992083	0.19555140318031636	0.1282004867045687	0.20072743310338126	0.26654490897930644	0.2611802825043672	0.2999450629929085	0.3673888009937116	0.5006816940648743	0.4762873600597764	0.4891670217461371	0.6036582941415535	0.6712499543414553	0.746689236601617
0.05911305191783165	0.0437308170109166	0.15987958427778526	0.11181084702653099	0.23487561007633523	0.10530998020374081	0.07068169164981997	0.20278008164903288	0.08299169722115401	0.07005873568231791	0.07802318058585939	0.12685258661901344	0.04614728564472776	0.0	0.09535151056078271	0.10930898997527491	0.09119579843089566	0.024871643970512707	0.06007137419704641	0.12733913798190127	0.07047122794821353	0.1330008497453895	0.1395167283993852	0.07397670175344387	0.1677495060252268	0.24900830633303525	0.37729100231143076	0.4188412483102665	0.4415464052211088	0.5175432553698248	0.6440608626073416	0.6664366923720783	0.6657867189706995	0.641801489037739	0.6515990125127926	0.4541164697165549	0.3405956629455292	0.2279265924629809	0.2616915210453162	0.2626243490902678	0.03084955224846336	0.24151714869112192	0.15998860531414588	0.15733548414338264	0.1090909823315974	0.040037628448476165	0.0362799837600069	0.16537434910687326	0.06358224754653481	0.0756005105127766
0.15008270963741696	0.04942400671246261	0.13412509896875563	0.057282612614496714	0.13117992283841187	0.12047663988265403	0.07930080139877468	0.08012953690671026	0.14660712692947964	0.11325072056614785	0.08440202120005148	0.12347049840914444	0.08173096735041242	0.16203907467087467	0.16040205386649237	0.14354128905035618	0.09538022280872926	0.05260219776514931	0.15410118113143892	0.041934307907134316	0.1559793929596586	0.1121981496140604	0.08344776759572563	0.06812303021074094	0.2675238733651587	0.2524504999981606	0.29333449934622635	0.38958427001634066	0.4427505489353265	0.5302306005623963	0.5396418214146359	0.622726235038899	0.640823171226746	0.6521817282828427	0.6213922772657614	0.45740090346262297	0.4061252578591428	0.29773850640334787	0.2747050439923667	0.2573185727267629	0.17823101114059645	0.1968612039183516	0.19261242200006057	0.11989130705614562	0.06763407472133809	0.11244598676819424	0.14329485674611933	0.0568023715962334	0.0	0.06798792694131915
0.052862580480885074	0.011389853613828039	0.08771083547922344	0.15040412696032626	0.1182907299302743	0.15978354692662414	0.06910672837723447	0.05463634949072689	0.10750613056734513	0.08639038133620194	0.11189100795229857	0.10687646463740026	0.19963348108714551	0.06853783779214277	0.08552481989448153	0.167153846508866	0.2171011155263948	0.10359968638998779	0.20373810955550756	0.21913317774562313	0.1272123055463143	0.12687687852051088	0.13035562551831292	0.0606838787131494	0.17623085525979812	0.0076143453374961315	0.1667290332942442	0.14361450033777512	0.1645989613950414	0.05518521859486799	0.15427942744941223	0.1512487407583084	0.1348556480844654	0.09418603406246105	0.16730353076245177	0.1269379769676629	0.14495434664367435	0.22106764086892042	0.19955631008397362	0.3233737602529221	0.37371851544904766	0.32762921952993285	0.4595715938435901	0.37492817386257576	0.49554065727026875	0.4686912389598722	0.5359453398080325	0.7768472850539948	0.6844546936992165	0.8180303950061888
0.18328005991870103	0.16444463852784766	0.14326034026125783	0.0	0.19684894016839566	0.03560074427108336	0.06784734273456933	0.11038773543605779	0.10307454485781332	0.16489854652527622	0.14387787620389297	0.11512071363678208	0.14206518180830652	0.2226593426427838	0.12241322032527996	0.2412081091906616	0.11699737101066103	0.11045269566857363	0.17483244887626814	0.056474850556150265	0.08524784108604415	0.1357366117114547	0.11580591513482359	0.08865255734360114	0.15578211493995128	0.1032573599155264	0.060614623752771775	0.16504516698804225	0.1720081238345011	0.16874032349521673	0.22203841374362107	0.1508238689644771	0.14278050995475833	0.20300428685363517	0.23941396827777536	0.23646485748900062	0.23120599587767163	0.16590126265837027	0.26445465181099587	0.3396456895268226	0.2581773463248579	0.3249257825340955	0.3812835441798199	0.5467367536215245	0.4811068267202927	0.6175733323701597	0.5703892307408964	0.6056241423871997	0.750966428589356	0.8039143296145153
0.1360560245125708	0.19137418166846923	0.05398129212668437	0.18393301376960222	0.2302923275869333	0.07293337191787504	0.09191974091172579	0.08595369061694905	0.10798112971314239	0.03316246236896471	0.09347377858583225	0.12843999262646152	0.09385066474468301	0.048276898695152504	0.0690957761610032	0.0814743992397508	0.03142091039691042	0.0	0.12539514867871474	0.12444021092916649	0.10208589213286003	0.10613436717722306	0.15473356586393033	0.13190696396526871	0.3202516089049027	0.2097342691545171	0.24291245029874803	0.27496046390297524	0.3859342147216408	0.5598944854403399	0.5888198938041774	0.5813495634305769	0.743299310025976	0.6153288797863079	0.5350676456055713	0.5006393793222262	0.3995514024479931	0.2836561731355527	0.3188447408360485	0.20871501675785956	0.08929436204423924	0.13414416317744024	0.14754252542867552	0.08991610948541429	0.06427300206358202	0.13351722374045422	0.03307005113790772	0.10082351669364319	0.11254965783225279	0.16980747332130605
0.16983948640993193	0.10404254637190037	0.052252697436610554	0.12276024922181404	0.05538634263938564	0.08138914531842609	0.03638420888278096	0.10039720829808847	0.027164694797767727	0.03766305773821295	0.10274151577746202	0.14773716908603632	0.1510787693328572	0.05126238701437179	0.042633593263556945	0.06697223514332647	0.04343002791358217	0.064715101521746	0.09828139238552147	0.2059372910603544	0.04435264158418215	0.07882106633556221	0.11099624043627616	0.1479616465198631	0.005850387677135906	0.0	0.15589006705235064	0.07850527358850136	0.10120230822091045	0.13703120474027347	0.13502969676625107	0.15246264155532874	0.1380456578472611	0.10170115850172808	0.07464161049351205	0.1289213939889148	0.04218369837307818	0.11303406895065968	0.24359781573509157	0.24975032903198566	0.3710899368976961	0.3715466677044486	0.4291503421607545	0.36556040488172875	0.37740881576613405	0.49852187687025884	0.48674940515832144	0.574103546939222	0.6419345109985781	0.7084189087830136
0.17790151938098042	0.15094772098578513	0.1328212463312442	0.08561865897136488	0.11014444571194183	0.024596375353259724	0.21866831374457146	0.1813081787842859	0.15053085734197105	0.19603661618117627	0.13746270157081647	0.1630339531799435	0.10215128093947255	0.0760849493744495	0.11298362741781749	0.07282098975439341	0.07306726569770354	0.09328262583422879	0.13571099353153246	0.03612568790746859	0.1341235948235672	0.1313142863461467	0.07078641468127178	0.11508612343141716	0.09468076635257378	0.2330103469904508	0.21460961912977736	0.4492919885671079	0.3893024636095437	0.5709309762577902	0.6836879715573301	0.5934144041031575	0.686716484152675	0.6567999355620477	0.5047497606776408	0.5038553834241402	0.4645785084381781	0.39083225497703666	0.2720741105976334	0.2357780818624977	0.33228626024797125	0.22517273087274933	0.023760382261050133	0.00902997045147007	0.14316981591743616	0.11666731670170989	0.1384724253447332	0.23828838630277682	0.054210982395318796	0.05494260352887903
0.15700629439314256	0.0	0.22704725847853363	0.10099275817258709	0.101915028352871	0.08984952069001848	0.2049455376207187	0.19745401677862398	0.13360889929614775	0.1872179041232333	0.1946738744781429	0.18920010794852313	0.20344217026581465	0.09670484805377443	0.029995971588086603	0.12628977095535016	0.1239544534164611	0.1287756125705807	0.15488574491288876	0.14224147930956182	0.08578514824562242	0.060150337129543846	0.1787811025485964	0.14416003037299235	0.19591806122554672	0.06999948138163171	0.13264736171573985	0.20441015511235316	0.14070999397548678	0.21294733267935886	0.1351318887432135	0.18134199382429078	0.19482081447035893	0.19691546721791744	0.15056515511703544	0.17839984279287002	0.16700885107271907	0.347590598624455	0.35534863070931866	0.2702813289624673	0.34566498340169394	0.34420449431550004	0.41803048615642646	0.5292001311092511	0.44806059073574445	0.6101432213611766	0.6707130752172876	0.687312095019247	0.7190904786101303	0.8429410040559776
0.03628792385440139	0.12885500294849098	0.05470772333856515	0.07302795041342615	0.062371280241599956	0.01344567103082011	0.12764049605728306	0.0	0.12030840148553938	0.15463997593541617	0.0846070125637709	0.1348978091620607	0.05112996382270722	0.16711474873967808	0.09367417817694311	0.1663686739461502	0.1267659661044173	0.15121639818245736	0.10660435429068495	0.14576523015709655	0.13211687545777354	0.030286167927435582	0.06903991765059633	0.10743797405176074	0.19882559263044136	0.08904271994293525	0.13292659972820328	0.12782383906332295	0.08316756583473237	0.07255377788472947	0.03015460622706442	0.1317512915466948	0.2365830237185265	0.17302700898805004	0.2335017966640613	0.1151598334582494	0.10541796543909639	0.19859400989031328	0.23713510882953986	0.21225312466825091	0.24500176970811927	0.2622595470785877	0.5114959430483874	0.4723718741655533	0.35281335551069776	0.4593083917316881	0.6463825055769387	0.5431278965612999	0.7123775594064726	0.7423468187986855
0.052839101849926025	0.061551136871561725	0.048099515304879464	0.1209923545221609	0.146059959335733	0.10079539687909088	0.06445308460913063	0.19498156403593148	0.07442817684180197	0.16052629075006744	0.22466665957120144	0.00035636359622475094	0.1400044514281938	0.0	0.03112621445420971	0.12909090284781297	0.06254168861762205	0.11019664784334882	0.07474253931003477	0.0545598473566446	0.18279738717601265	0.09525566167531249	0.11167740977148319	0.1247086872799785	0.059804232856915066	0.1337761812227872	0.21769135038841145	0.19562396654491027	0.12899714040320923	0.10538940401906749	0.1517781942189468	0.10505245647633027	0.22988647854028021	0.027058683379656143	0.10515867437430367	0.17657990698562714	0.17497108950933976	0.2433653716859885	0.2550709040904411	0.26911994922907395	0.4396509571036162	0.3241201440411169	0.45182246613908855	0.47578284976161905	0.5687325864416231	0.547441741910606	0.6111313519482621	0.6807382551743922	0.8253326454971087	0.91020733416983
0.07038053207802086	0.0670302190921241	0.02501842121600321	0.09186897174498501	0.019947237842918717	0.07001038177639397	0.04915328017422683	0.0064309949323655856	0.05587756166968644	0.21921623347467134	0.1933037977314461	0.05267141183447626	0.09470761395132532	0.16588845781691602	0.1253129232356495	0.16220140806375544	0.16737605422159707	0.018853246082295532	0.09893640964750558	0.0	0.05379517252790169	0.04687944876987623	0.10562707855109431	0.10317070816414613	0.21287638262022596	0.23716415138565597	0.2267340245800196	0.40802338806151817	0.43331293399465526	0.6169287173459852	0.6426145073866498	0.7818364050911502	0.7599879917337373	0.6163959926382254	0.47599484860015484	0.4639450287886152	0.32029248954482903	0.27113519851452955	0.27775776773246197	0.3017109893864757	0.12671717522998469	0.11730316574186435	0.12050016628048749	0.1594277728860841	0.012437547747345644	0.06738254008800394	0.0038933936229737145	0.11514055704470874	0.12764276818377376	0.13474987520071413
0.0	0.12417810270925032	0.19958031895238987	0.1064098569496375	0.13019168601521425	0.09234513996715199	0.11146923127724097	0.12061342852331215	0.12676081702474862	0.11609812982065906	0.08036879198874099	0.1182954488672326	0.13941562368716306	0.07856971015666338	0.1620703991787007	0.020730126215547373	0.14477261673871786	0.16282875431798102	0.1099077490756803	0.09031062234551149	0.04225312553596276	0.05392160531101895	0.21048907232992406	0.14505505749269795	0.01699360765712664	0.08734822561800784	0.05874906712630823	0.11465602272886963	0.13109122446934945	0.1146091503216815	0.2156785582672378	0.14365174339443512	0.18088734376932525	0.14664917934381053	0.20501422744918624	0.20658238735308368	0.2125255633392688	0.12547197348925448	0.2450500096564115	0.2512725581479618	0.3826781703689272	0.33498532755746363	0.34989825198722474	0.412476273326871	0.521414123613091	0.618360315662905	0.5946322156113375	0.5681524433489314	0.6721928242218755	0.7357428372376706
0.18046715215520506	0.030341000838289542	0.07715922091184502	0.07298923512296868	0.24000868279230084	0.24015367299258006	0.02871533343070911	0.18307058987976046	0.11411821816126656	0.0	0.039470612755944455	0.12277203337290381	0.07279882255426638	0.15218062418441766	0.03800782711676563	0.025805538051069273	0.11993203318942589	0.10093387126778836	0.12722272729366466	0.020248758623018944	0.06404350056295804	0.1064899305653968	0.12676730907822548	0.09075315101992273	0.10244534307734772	0.12237592657923706	0.15329020670218504	0.13836637434576612	0.07232679553965364	0.2158638764341719	0.2736555592734064	0.15345371818698894	0.10392431028183466	0.1476871619216653	0.15126724400164163	0.1740308805121735	0.2281824085725511	0.09916345345053203	0.2996042076415924	0.2047279338016969	0.46455677682560215	0.3158221950263457	0.4113402017768051	0.46284821891814215	0.4052248126083467	0.5594825322576534	0.5910791518684525	0.6271197526352319	0.7662057453978245	0.7970645568787037
0.126198480754055	0.15573347906913954	0.0	0.14496095772487336	0.10292215380129074	0.01832030455898136	0.15744477348466648	0.05872736853876993	0.08390545342400464	0.1100314118191171	0.08635173536684632	0.0976927554760733	0.03892982954631516	0.1388734386069134	0.07160578714462475	0.05502532624194016	0.0992502099037622	0.1494063487685095	0.20352635088723306	0.07863808871291134	0.1482736697878025	0.1468328645269826	0.12886917126199957	0.20266696703983703	0.2097740238058703	0.19505782886983133	0.3162337742422274	0.32936272868667116	0.4868151429010124	0.4910252024029666	0.5095949172552593	0.5637868673776618	0.6306878076236324	0.6026724894828848	0.5203110976982107	0.40669110893484794	0.353906768205216	0.3176862413671379	0.2423353202668774	0.272013752949849	0.0936926516177047	0.1208835715239949	0.04945609022150946	0.06390232782560579	0.18104236093049741	0.11186616901901873	0.11746657676426973	0.14021970810755943	0.13719836547206765	0.18136753951095366
0.07696439717609291	0.07909434153485671	0.1506838664514402	0.07214560412747753	0.1357760714655203	0.07474441201396669	0.053531570860138454	0.08318251895434693	0.10306581734595742	0.0994987552757159	0.13577552264674408	0.14043740198472549	0.10159844009552252	0.0	0.15496414232467348	0.1230804116740902	0.07659330351364367	0.1108594022193908	0.030961648921500582	0.14382851909750105	0.23432866040641182	0.1739473843275682	0.2374770023505434	0.19916637249823343	0.17928079991782722	0.19817565915017119	0.09850380323335088	0.40381899140987576	0.41337548849812855	0.5148331918862831	0.5890098846871576	0.624884843735039	0.581733133736034	0.5564757308437768	0.49862931251905585	0.3288750979505308	0.35210204960972113	0.27875647628180283	0.31691082657125513	0.23176010865343583	0.13564585935041173	0.10855788470772573	0.14228142888745055	0.1268034081495352	0.14846426773669155	0.15544627181675366	0.14117366225583736	0.12765078411757644	0.10030036158346882	0.0036236317832523063
0.0	0.05095150087176415	0.11438792198205969	0.1623216113224276	0.06088928055591008	0.11656657658255871	0.14715364470301737	0.058974015806361545	0.06800297123281171	0.14450623933577572	0.11553391994674861	0.19295639340271278	0.16136111891416013	0.14057277637043353	0.1877599502012497	0.10882263723400462	0.19681449202460347	0.12232148895250874	0.1315597916165485	0.10845704603346236	0.12338799451622345	0.14506042785158385	0.20391083764604645	0.19498433975029084	0.10925881194363794	0.36328235050620594	0.30767701720136326	0.38688785057868746	0.4499029001432326	0.590220769198238	0.5783531067180466	0.5305269386502403	0.6309013863673405	0.5470951955957294	0.5225174228249088	0.5170582139186577	0.3999141500610731	0.379558045520225	0.34432491888857075	0.1704601161287506	0.20379313583900838	0.12629403182301735	0.20052935505876268	0.1350537944702843	0.12369028163956296	0.1490260632348306	0.03520579728041289	0.16539760295620548	0.16191099008095933	0.10583476742309247
0.10701631296983544	0.1609379535577943	0.0025727742931252813	0.1350427774919637	0.09210392532556995	0.0979621191636696	0.02929611343949751	0.0	0.037248406351216734	0.16897259931866127	0.18318481775758633	0.11598567729610093	0.17634765051569723	0.0489494808222583	0.108211666589588	0.06005318156822973	0.1675102131269287	0.15528029526936232	0.12504511156458212	0.1331336938305144	0.09042867947258076	0.12201665339918975	0.12173545516313078	0.2081986157007395	0.26842488989708463	0.19446194167456143	0.3055449715587744	0.39125242595099774	0.3641646063651923	0.4959704587847053	0.5668858662698592	0.6071325085844356	0.6735542544740764	0.5905715320283071	0.5414242998669913	0.5073149247805577	0.39963666537382025	0.34257348700855783	0.14550230822939839	0.2518853013081708	0.12861751885566874	0.17788307600849992	0.11521885290517554	0.04714888042427552	0.13926881918568387	0.05981376905429194	0.08955516626838528	0.13109850254791378	0.166497564474415	0.15809539778139386
0.09559812256967408	0.19591879702160866	0.09900546698982542	0.09746490525468203	0.23131885443649186	0.12988158278926792	0.08516456585007606	0.19246001555332018	0.18291757864135855	0.06933707629377832	0.13832777027652587	0.14599025659308318	0.0	0.06430114662169983	0.18479541396514107	0.09107520082171029	0.19578331494021078	0.13904329481934938	0.2240182829785125	0.10118188493553378	0.1652224544727933	0.14516115275786767	0.19014072894750444	0.14863719833502356	0.13443725650953725	0.10076055696093238	0.1735179576682739	0.07563640238159255	0.18768434536666892	0.09339084811479618	0.17381425838715897	0.10190325159910518	0.1376837473892009	0.15520991524339037	0.1709371570664	0.22121887662911527	0.20448858651238344	0.25666924183251233	0.2694152719390579	0.24696965883963135	0.3207151848956309	0.2670991661088149	0.37007585396896026	0.4989979959517752	0.4787229798738893	0.5003231145559488	0.7171981530138163	0.6733188179488954	0.7146193592670018	0.8543882337409613
0.007643901379989716	0.06159740680022804	0.08259415244913867	0.034662565794161666	0.18974268072544542	0.12818001283370198	0.07546892646458764	0.011585718478597375	0.06927516871284876	0.04342314925429366	0.037137446682846235	0.1025687759327842	0.02255874156334019	0.005973075578728535	0.043363460624081515	0.06923484028858004	0.1690154689846721	0.08549765806719972	0.059512341665309	0.04329744788786985	0.008374106735119013	0.10824826929856572	0.08825459787865325	0.10099579249278816	0.3342950249120862	0.21962679994795864	0.2600983856098481	0.27066984818936773	0.4687314224972628	0.5292321544639346	0.5232470454928375	0.6833834795781555	0.6759247727008855	0.6876974153063208	0.5601897718452522	0.3739391071868882	0.34781291550232996	0.3006505897293341	0.2815900721182249	0.1463900360009817	0.12315314883891579	0.18170060908650346	0.13562331964668237	0.12639521214587796	0.08199013471789382	0.07558237319042667	0.0	0.13786001313582943	0.057129780689542	0.09904413415994986
0.1437429040378935	0.1533648628730427	0.11644776770503637	0.17170960907216995	0.07842292514571951	0.15464809464208504	0.0	0.09192244655767015	0.1361813099728556	0.10217445361187966	0.18741101888715894	0.17117363899285426	0.1645499090292234	0.1641964131508376	0.14145121712035724	0.13627394112748875	0.13795346345255116	0.24680917284012513	0.032099005628320465	0.15797144760286944	0.05811461935275773	0.12377222343318352	0.12695353973542964	0.15599830214970586	0.24462015455300934	0.17569214852951512	0.29170498456679883	0.36920185994237054	0.4572032620292967	0.5258760922271892	0.6223399933974187	0.6778020502607284	0.674143829111611	0.6595236469620835	0.5348444775394728	0.5005555682661392	0.3888344437702028	0.33034509625092795	0.18513944157777462	0.1912468493998176	0.22004732125915766	0.1742112153602976	0.2065351046835569	0.10693998914245373	0.06709456449597952	0.08853208139954254	0.10634651503819181	0.13686922621460676	0.15408632406287498	0.16215680104959024
0.1006477470841645	0.02179643405235781	0.08612510635356113	0.020829191985480486	0.11304167769864426	0.060719947975088874	0.06975587995628106	0.1347443450508662	0.08174822748549869	0.1137118493085611	0.0020960077726623564	0.11814970203911164	0.07416496837336972	0.10396557430714917	0.09557777555840094	0.0	0.11692357422976823	0.1403853027898581	0.15170488621599196	0.08580656932925249	0.1290932444719484	0.1879404265386194	0.14095752838657163	0.200938815171253	0.14124095445267648	0.14793337116617988	0.27822000587764273	0.33304156975854304	0.5065384818018792	0.6068958142890705	0.5800441563968998	0.5611001224383894	0.6363823979256258	0.5485626401079605	0.4994396421620541	0.4889759593743225	0.3555207291604253	0.25961344614733256	0.3146165214486804	0.26644201835891934	0.21319499874875664	0.08374496858808526	0.17521704018397186	0.17934901902483782	0.07826238653045048	0.007839655933254556	0.10682607762712217	0.082897306118022	0.13631666820715851	0.10798890511126795
0.14930765081184266	0.09471929862476595	0.04691309429449027	0.11769623177303411	0.10714589601415538	0.11088386112922564	0.010052709680435585	0.10843997113731307	0.10333755382835272	0.04075166595477693	0.12318888836495479	0.19774588700331774	0.1385570414833516	0.1349873133672036	0.0	0.17435367340092398	0.10471229592742162	0.13200210873354368	0.08507911674941232	0.06564559312158334	0.024747529505813534	0.11083745734310917	0.15900386500694935	0.08658130177555966	0.1663389272723885	0.18447984069685322	0.11705915960842053	0.10439197174876476	0.16251684876903794	0.11591235192307743	0.13415858430464192	0.13753166819367568	0.12711982094541002	0.14418988096853277	0.24571351322671448	0.12890025247807876	0.20039445199861858	0.1778597008740135	0.22536997663666072	0.2875016322089511	0.33792956159825677	0.3151054751567867	0.35316627570666825	0.45224786274366024	0.47949693821653294	0.5997963291093097	0.540881981292929	0.6476397264840745	0.6811646326030383	0.7813479818327529
0.06189211650575332	0.04077840744239344	0.1731249428826503	0.14467119053754562	0.16287730531708197	0.04266728940520036	0.09572347509888869	0.1602578901583583	0.08201577542616183	0.08781245425829232	0.07126720294949561	0.16630767052825093	0.06151614288689402	0.14977971778561885	0.1042566496004216	0.10379274872851985	0.025116250259115326	0.09323588097903483	0.17290303407294547	0.11624533096508893	0.06770806855037237	0.025510769154965304	0.14862183775014964	0.15678542104702572	0.19411433511875828	0.12972506864113126	0.0749631727861871	0.058116698124417436	0.002296277679059586	0.04869944775772505	0.13990080104963806	0.16419833701652195	0.09889342972872249	0.12028924024512369	0.14851465215273055	0.16262536011022133	0.20749972449012952	0.14732172049501463	0.24893859474272484	0.3014637460477743	0.25427620595874806	0.351435724170179	0.40149676056635347	0.43226016619188223	0.47198067464853	0.5095340184638252	0.6067891306694475	0.6630151697493779	0.6959142366238582	0.7198523543922548
0.18973346623176943	0.12089028283329992	0.10675739482318443	0.1401632514639405	0.05478288522101687	0.02473181962227791	0.09692055312909933	0.1540057085004635	0.1293063110384763	0.19544744480480775	0.1748110059533192	0.11906654097183512	0.06828925966671756	0.1473171644226451	0.056551992821383006	0.10126405381593384	0.11478151396161297	0.14962399812687202	0.19315232230101476	0.07485239805672039	0.13507978442132354	0.11284932401216491	0.143845006027988	0.01478757430448249	0.0	0.15872598102437352	0.17595631275509147	0.06977456434634133	0.11247600354945539	0.07393682665212678	0.08317305877017055	0.1798644080164269	0.1678462336709532	0.13124065042148386	0.18113496857182496	0.25098844411974786	0.25547042406348813	0.2104412016695803	0.22843331074490722	0.19498524275925502	0.3499603930224173	0.31447271675257715	0.29723860975931377	0.4138112538343903	0.4838440919701492	0.5435952417551373	0.6668267167876432	0.6469961819012909	0.7353140024872734	0.6563902201631658
0.14214293292656827	0.15873545978698783	0.20439052654703982	0.11372733491002913	0.0	0.13329168361279112	0.07222789707326449	0.05284135232656482	0.1381357578395957	0.12463003090315991	0.13581993673114615	0.1731004000951579	0.02538927133400089	0.22048413869237826	0.09531719214083763	0.12902177413892363	0.11939845427051625	0.19481892174949653	0.21133399799520733	0.10879763228660887	0.053176720684150795	0.09893449375201256	0.16080208631413792	0.19245737349572026	0.11382904379473005	0.23248702599092086	0.26828594003796613	0.37400331125612946	0.615318034229489	0.5527396723488044	0.6025096354872979	0.6136663141611262	0.6972949815195629	0.6566712907311503	0.5989143139698196	0.40487803407800743	0.39591241792541354	0.2050112870674637	0.2884368114910635	0.21112266694776433	0.14948744561033364	0.14863420562511398	0.21416397003563578	0.21427939958010683	0.004581392131647297	0.08747089622743562	0.11513506407015676	0.04976477766782785	0.06626610835689911	0.1221610884147382
0.16586291623839716	0.070169149714938	0.15373402481935	0.1224537513432164	0.08553930293291129	0.06562382727534342	0.17897451361386507	0.11216668939011894	0.16558877496987331	0.16776854007379138	0.13710355290716902	0.036569933703146026	0.07896023563099773	0.06530221836043264	0.0	0.07050232722274598	0.046827312306234395	0.16853060324580063	0.06125505337540772	0.12286527749313168	0.03392922118368494	0.07788180983832202	0.1280504566420253	0.1506296344175315	0.0708322617088441	0.10137597063859169	0.08401644097725613	0.11291294445726374	0.018499622960556013	0.14245161967548947	0.10061117485967642	0.1450775985431738	0.12955149238450384	0.12210351414071122	0.15396220863229645	0.05646569329699903	0.15650526277792742	0.20697660851424327	0.2030165701948101	0.24525601651240736	0.28787427159582196	0.2653393291636716	0.3484737303455315	0.5050321705000025	0.4860517501239293	0.5100828039501766	0.5209356540830428	0.5662324422811474	0.7172178059094836	0.8267228243781468
0.054316511685240806	0.10926577254772793	0.16491926706889218	0.06684567950478497	0.047547990118955046	0.0345610429574659	0.13822313174678316	0.15772979362775882	0.13756369559945192	0.11719656056068166	0.13189658640660254	0.15674892629995857	0.015108091152883191	0.10210008523576089	0.14346296021082985	0.13567037331024043	0.09889545640416701	0.08979114616774196	0.1606911529511686	0.05115337991768513	0.09906196586155884	0.09140664426806097	0.0	0.1396964802328815	0.14209715548301366	0.20404217611521516	0.03589120636865167	0.15087638977013795	0.1436515054609018	0.1714815975758745	0.09382169040608894	0.17221881147810894	0.16626173050892076	0.1438569871607342	0.18182086288092264	0.18960329515239321	0.1883077035767327	0.22693743942723135	0.21689642008086188	0.25203724501084696	0.2946209409524314	0.3000160187671113	0.3401108691750539	0.4101841771175293	0.4605357054850668	0.48576303051710396	0.5823113756877453	0.6287165692742573	0.6598860564319893	0.7081401774378285
0.09933336622662559	0.10549153000626933	0.0956232276248883	0.049313152059231875	0.09701340879281943	0.15416823007409663	0.040422618329560484	0.17763770645333646	0.07220749587922277	0.08394031371142373	0.15825305797923309	0.08627647972973222	0.06986040107756572	0.011937382803666857	0.15428901204090303	0.1134875614079559	0.14075706757940493	0.09878595521717463	0.04770231557194959	0.11920145051596961	0.0	0.12300596352168841	0.11482515660843541	0.11685777078172599	0.15662832065339177	0.20915736771861967	0.26642330225099004	0.2246206477424997	0.4600066163568922	0.49767295442325965	0.5480980474021936	0.5639660890494358	0.6392704824565568	0.5812261510135243	0.48511982155884925	0.5061076834762998	0.47128298883748204	0.3159547552828968	0.2697473199267374	0.21616491849723868	0.1851294058069624	0.1488763766168361	0.1278458576305396	0.12189622202327165	0.011012939392486895	0.12663098260725947	0.26396276384679185	0.05989230594691533	0.09851912876361178	0.07948487266901967
0.09752987419662532	0.012666224010149203	0.17738851651910098	0.19837129124942846	0.1161435879712876	0.11579377355583463	0.08062342632127649	0.11350262388105811	0.007141828081788258	0.07601350226486864	0.18667368078860674	0.020916939214254252	0.16607914353887382	0.0	0.1521720845401665	0.16035971321809364	0.17059557604870415	0.11127892217799247	0.16975973735541067	0.12795422169777773	0.09800355532145257	0.1757151479114097	0.15272779286162824	0.025221853291174774	0.057363978488195626	0.1141730923763692	0.13387521636274483	0.030639587879800305	0.15999452338236572	0.1379449629702493	0.19881909800488565	0.1543566419505905	0.17737873612693586	0.18811850046643974	0.10858125409952306	0.2686182886000807	0.20499167065021112	0.14461570804005733	0.19996635055440806	0.28906248025126774	0.3204173196066304	0.2976236080275514	0.4084998295212266	0.38816227483273347	0.5248428903490681	0.5543720726312091	0.5677212401732019	0.6434322053736266	0.7413962721497601	0.7387188389292187
0.09226310272465352	0.05324355317723041	0.1798490496000593	0.1447457616504823	0.0945651620126554	0.07786373319604409	0.1712035906471959	0.052399734376261664	0.08769090731410208	0.1458246073462144	0.10587371282589579	0.054044127739238924	0.10748361266319108	0.02075716159581671	0.15568544251241345	0.12905912265234237	0.08860677249931366	0.031791339813233926	0.09026985202454076	0.027871932082485548	0.09522248494280629	0.05057052001235207	0.09287304504946294	0.13086398324918197	0.14309285085663592	0.0120142176094324	0.15584525027419677	0.04490761736908253	0.2047184575452938	0.07117314820229707	0.054395420041903814	0.0920560464570937	0.19507563449512183	0.06788666563751096	0.17442259240035185	0.08219883250417905	0.2277583854730767	0.14569527516929204	0.13480468869751666	0.15989344075105177	0.2186480205987894	0.4168906142920795	0.379480909769209	0.4144891953173974	0.4896033407105583	0.429571764823272	0.5036006588622245	0.6542484627400035	0.5818650874216096	0.7313246686172695
0.03728783402994978	0.03236490687463242	0.15619051042292662	0.20420307472583527	0.07093042398398387	0.06284369601321578	0.06399884489145195	0.11589630067517367	0.05686489938092153	0.03355705634176445	0.18104602659130803	0.12506526089006612	0.04915649830592257	0.14603617739974134	0.031532191218810346	0.03700859979382048	0.06638271233431464	0.06974221547749072	0.054353444354451864	0.14213649525710512	0.05133632555763204	0.05674482423244795	0.07577017719054753	0.04535510945049505	0.04671284062497056	0.11286207126814755	0.05737675133840561	0.025336299300771064	0.16907122262125038	0.08915401942389149	0.06176751721226549	0.10982721768336574	0.0889909250412404	0.10069294316202808	0.0	0.09155563305203439	0.13845041822857557	0.09776999259011983	0.213302814837291	0.2439740215990119	0.1910625646964517	0.23744224116090504	0.3373093072536072	0.4040105574435886	0.34203456244208014	0.45144423074807183	0.5128472207904484	0.6466613235374095	0.635678633849226	0.727997068233982
0.13191776504104233	0.04482400475890281	0.1302825325466588	0.06636144191570685	0.11373447073896184	0.18222687409640606	0.0568453114447139	0.18900213095660134	0.11146871176225305	0.10890993153139915	0.09073203728106093	0.1436537429673005	0.11422827917275934	0.17204725526265305	0.1249317926585311	0.12441250136900198	0.10120915227358146	0.1838093879714531	0.09968555850278736	0.15689464783353171	0.0	0.2313801163925023	0.1481296751419849	0.14921886634161885	0.08044104924823	0.10658211460494874	0.010804009800997499	0.07786072215247937	0.1435297031414746	0.08854661288757823	0.07418089402848012	0.13888746854252476	0.13469682500093283	0.1315557200063837	0.11275054146473379	0.12504784924074297	0.16751256685682608	0.15647193497922454	0.1781274557326692	0.2765631359768634	0.3085014779856176	0.36769259061816134	0.3820695247511231	0.37259279758229086	0.5025740956234787	0.42203455171487764	0.583721485710154	0.5918698824764913	0.6680865100887136	0.6725094610805873
0.033284797850445226	0.08675681195822886	0.1222936518605929	0.10614317006524075	0.03583568716239997	0.15593207226784533	0.11006346353761873	0.0649709844741178	0.042292470849450814	0.028968196087511965	0.08774217516620107	0.0	0.08827604776496072	0.029395723133427053	0.23978855008641983	0.05380396404910193	0.06508326046690849	0.06133414117791133	0.1482927624127805	0.07159315249201614	0.0878096903234287	0.14748674600650719	0.13039360699531846	0.18457347479514433	0.14082572295067292	0.19109513647597198	0.3460971719385647	0.33261187113760743	0.5079259790256769	0.5083287153038916	0.4871633624787238	0.7359399075142625	0.6942605119402621	0.6438336451291338	0.5821088471390022	0.31553230790533254	0.4243836041178865	0.27940750422610483	0.32697539498490324	0.2709630041385791	0.05830714443914229	0.23282659860971963	0.055079422058926054	0.1321332122682909	0.12561500359105618	0.17638777664940086	0.11711730107242238	0.08195587611659962	0.10901126869422761	0.17373157187092217
0.1536330317661152	0.03379824763956117	0.08032277388919767	0.27607753891225323	0.13609302248348773	0.12508006597619695	0.1325109367797911	0.11268931849544486	0.1921482768240633	0.10152019345839168	0.17020434559044564	0.16083313710281608	0.20164582691854757	0.19211314855670986	0.16252675383208928	0.1627072918660736	0.1472175671599097	0.07592657598575099	0.12524832809756523	0.12036694109412654	0.07398184995006404	0.06697047876086235	0.24325139211466912	0.17563719362873392	0.26800394850695075	0.2611120139647268	0.25468434951020746	0.47381397863774505	0.5377214566980859	0.6694942294344972	0.6145358514486213	0.6716769007314338	0.6328297186926661	0.6651024489439326	0.5111617139572728	0.45696446624667925	0.3814813945500735	0.3710880701753024	0.21403120799518208	0.22025359259055818	0.13823401508058786	0.08910505023578763	0.0790693335336813	0.0	0.1569755543475503	0.10764510310847576	0.03816904745355325	0.19434752622889606	0.28021606797735504	0.030853920601037022
0.03087971962252317	0.027426130224214595	0.01571715608619754	0.13997832962790022	0.16063822429147967	0.12043710952742824	0.12315636196946302	0.04338712246433125	0.16550545154585344	0.09598032303246937	0.06338713255004189	0.1596214348868303	0.06331957469461684	0.1550372285784973	0.18690641655421208	0.10563621292261512	0.0	0.13697691646364002	0.0650059054515617	0.10586357388585567	0.1458702168377803	0.21515106279074808	0.15153739028208046	0.06276085224935203	0.14906199655222355	0.04641700034220285	0.06321916171647177	0.09482080072718416	0.0689069233219911	0.09393985506114767	0.02496626887772588	0.1572764920419912	0.10184112465693897	0.14146653219081723	0.21101061686657918	0.18571930073416937	0.1748805272714352	0.1688581208359598	0.3240556566363971	0.3006963023596262	0.31857915187509983	0.42443325811403476	0.35194225884722175	0.31992493007240763	0.44418879898782665	0.5690037965910049	0.695612499439051	0.6191853566168452	0.8238438440181644	0.7866155368500756
0.1915640564706243	0.0	0.1029980986937599	0.045144711893877414	0.1386955367590086	0.11580885237678092	0.196251222586681	0.2143345358481903	0.14991887035374624	0.1365672010949271	0.10425075779068914	0.1525568259129365	0.15988997668194685	0.1223231557999742	0.10087880920256907	0.22828932749434974	0.16793368216571886	0.10443321051503854	0.1646755122425529	0.06660071184362497	0.07461979078129605	0.12912030118125875	0.16751081447985558	0.11580932698903071	0.10055475127471665	0.11779458285338566	0.1728757040172503	0.22827535806571553	0.11335088696609082	0.2228671664126934	0.18611656102030621	0.09599323126196252	0.17895701289462554	0.24420443047565402	0.11273009382921016	0.07994050683125208	0.1342946783734406	0.27513642024000523	0.21536140695975642	0.3445179869679163	0.26379157645666634	0.35069246813918464	0.3458341865676126	0.34422594567107073	0.5189490762226231	0.5529119963933646	0.6418855186972413	0.6366278878451744	0.7393117157381861	0.7381375837958083
0.02826996233101266	0.12524214776441722	0.18653432868149886	0.2321475176745455	0.10610910403773594	0.10835081010307128	0.08737292729504154	0.12654356081891713	0.11442300054779733	0.05620830470388441	0.040380890635585774	0.2044712544549053	0.1466610870067741	0.15641192207101454	0.15026174467001216	0.056580680770223435	0.17883991379246145	0.09545408329386407	0.05970747719106287	0.08381888598422164	0.16366398643081412	0.0	0.051377374206087664	0.19055705324705102	0.14107347646424911	0.1569055143953707	0.08913747592523359	0.13063980827495017	0.19466712194545926	0.11644782078317538	0.10274182102942173	0.2577777620455338	0.1832836426321383	0.1759480463136056	0.13972910541506758	0.21600563395499953	0.23326955037384306	0.18058996260849433	0.3076605390585819	0.2293960580628593	0.315910081954682	0.34997492770546595	0.425178847350611	0.48202530653731135	0.5075008531331691	0.49851039459722707	0.622366119914131	0.715572470759028	0.744244092416203	0.8389098812205291
0.13291498655891387	0.08553285840807516	0.13251738725797346	0.08020485743744771	0.12735463202311306	0.11468309387436539	0.1607229073732342	0.10337531821800568	0.1260513282585242	0.14603511834509847	0.06129850587907036	0.12512492684203963	0.1635445145442351	0.14290975671754344	0.014018320112273091	0.11060788377360543	0.0	0.10672336847692204	0.07743662857883897	0.062168479809259505	0.12371238450826187	0.08239593063085103	0.09037305630944492	0.1190045363454332	0.11187435903106564	0.13331522912910534	0.08286307753454393	0.1418164738631143	0.16958032720319147	0.1839375367259255	0.08622439230331083	0.11081069865157879	0.11652876657804803	0.11446045896740951	0.1478591891031896	0.07896969344869778	0.21864623706287278	0.21197689511294823	0.23500435407199344	0.25418929358353015	0.2664893648728041	0.31564345266988436	0.37540926830608456	0.47724126679566603	0.483376622286708	0.5368016290438128	0.591881544856249	0.6121422084710049	0.7361889552380148	0.7095098288255688
0.10671896795538481	0.1953962307783848	0.06175874292922216	0.1303522476370526	0.12802524046124342	0.11785142839121417	0.07952052185303585	0.09695824015836638	0.10293897945536755	0.03065011685465148	0.1136797547788943	0.022742879695133535	0.13879904230367796	0.20654655836549313	0.11459455495716515	0.19595971650464028	0.03346852774789912	0.045929386263699766	0.1354741326589857	0.15784437056469006	0.16324217873193878	0.1261859788039657	0.21804857258782806	0.15429704936896702	0.20954689920956873	0.311830866079442	0.30763344906449214	0.33083864217008596	0.5513582345857885	0.6310657197183988	0.6661119568044706	0.6859843489000446	0.6169412351456772	0.6339932848890406	0.5574049383850063	0.608440997589768	0.38820640523910954	0.3527191683695436	0.41186239112446554	0.20616746392363186	0.10061955462480499	0.06077993124259237	0.1447060221965186	0.03272538538170306	0.08047418366175595	0.12752364760083432	0.12284261319552194	0.10496091377174839	0.15556948504809667	0.10450157796014024
0.1690742915739976	0.09161123152256309	0.12966232639546543	0.0896458141006196	0.13239186493063396	0.07233180367847292	0.027884324180855118	0.1315502580734199	0.20344265969649938	0.09390303029642882	0.0694779633404454	0.1577243312665263	0.0	0.1393366969867569	0.11960843372265069	0.17225962446851495	0.08025221294313385	0.13995958283602794	0.24857919955802432	0.1808646777410044	0.17014147387242043	0.11388598162668034	0.023793281559483282	0.0698185692961627	0.07057097008377701	0.11057419095117416	0.13439194950887515	0.13779283173297868	0.20346512208301973	0.1394413390250897	0.1897370887807894	0.16599738370563305	0.09072844249868875	0.18483591953215645	0.25672967128802043	0.17641839540368998	0.23845647828356617	0.19460713974276087	0.2425894232524952	0.28209425630508694	0.3478387245554782	0.28677674865798264	0.46053001490329715	0.3740617406125252	0.4486219281444638	0.5265955941643353	0.5710494850201756	0.5680388437414319	0.7822390164857416	0.852749676209476
0.03126156367866315	0.020245082138785342	0.12080630735611844	0.12283286108258831	0.1591570026860774	0.16619612408290585	0.15115172829616488	0.10025626108021374	0.08657045289119691	0.06084779262087219	0.02431255878616631	0.040688132523280324	0.15680351841837745	0.07648394222856036	0.14871740460799418	0.014673739958232844	0.17218685780690637	0.08704367195136206	0.11649310952552559	0.08249480017097945	0.0415143081977153	0.19342201755443703	0.12645764638733117	0.1257448384935243	0.12259996558898838	0.194708673524969	0.3072535387800333	0.3309300027658695	0.39616258816628	0.4508533815492755	0.5738893658432457	0.5558897906668065	0.6558416759135909	0.6466867131578995	0.5286538153917486	0.4267778906825861	0.4341375131417923	0.42284518787314807	0.3274246392885198	0.13771920747637284	0.08703916231743122	0.14480016286210418	0.12319158094117723	0.06453483946211169	0.10140652197880734	0.07717660809735452	0.08298900633992215	0.18067036444687307	0.1688068144821423	0.038821693892224354
0.14657835122113966	0.13324657416746066	0.0	0.15573094806122467	0.2763811018290675	0.1174719152734096	0.119745459602044	0.18466107605588042	0.1590785402656229	0.12877922652532317	0.14687390876009998	0.09128142557374808	0.15100112341370542	0.04025858864651795	0.10801629148913121	0.1219372535366379	0.18683524344191815	0.15106273339270782	0.03987735017561095	0.05015792154230564	0.16370130349360054	0.11025004699473812	0.07090833269150727	0.10991999282571209	0.12408620418975531	0.1062359784073956	0.14158548968021265	0.11828820786354564	0.16562961137649956	0.25685983907865745	0.1839722089087918	0.21782474327548174	0.17017822530785134	0.08486105101121219	0.13174171701191723	0.1394938760378495	0.14679315408774385	0.19982399478381258	0.2986487678855778	0.23217700288271584	0.27012171123620465	0.41257180894298	0.4346647702157334	0.4854426638329468	0.5602013465001572	0.5555295817139371	0.6265542502251564	0.7511226926074824	0.8073569113891044	0.7534733066151452
0.09605844433151514	0.1264111637783608	0.06283077832903865	0.10050398080263068	0.11993624167769162	0.03421053813757038	0.09825310768936606	0.0	0.06378018330533124	0.10494873911392107	0.11393542036913476	0.09639242026067277	0.1828927257219716	0.0648389269312716	0.13634666757891856	0.11703989304870498	0.21469528350059325	0.14880586429643147	0.06886813946277524	0.09413023307839102	0.1823112743785591	0.08853788797102234	0.1827721662232841	0.05693753064984705	0.092364058072991	0.14316835678408943	0.14265078978414272	0.12774651596588982	0.1584900231252635	0.08849979666081585	0.10145818177683742	0.09102790166623226	0.19419132465579467	0.21941577190600595	0.11155449677955627	0.13725814192908303	0.10675233261418467	0.252859653303724	0.20806800420217939	0.3313115969467844	0.3454425585559345	0.3334537682322353	0.3486662202287755	0.3934607329238999	0.50618193857375	0.498518062867484	0.6281679059872525	0.6800848971903672	0.6242819021198471	0.7895865003714128
0.18965492314668037	0.12294659356606363	0.16018091647996827	0.0	0.14763744929083314	0.21253771125877663	0.16487273783306752	0.12503937614309768	0.27048495452587706	0.16545080011550733	0.15548076876219888	0.12334016504475352	0.15328024814394767	0.2629497483571155	0.09135079321465231	0.0681099114791295	0.15943019980015555	0.0745644048923368	0.10270960928182014	0.10438304338517829	0.22449542428690136	0.18111009619277327	0.1392348116739686	0.1490745570108088	0.13515714881184437	0.33883985603690014	0.27976467005696887	0.46286341103617035	0.4892436006178262	0.5863108558546535	0.671171561790748	0.580967852378177	0.7663557176934225	0.6581735542021109	0.6139595532268044	0.4961065257937605	0.37413690923592563	0.3261537879201302	0.2833777881974013	0.1931733464365583	0.165102690037392	0.14984511694894784	0.1529792591577166	0.13478428027062234	0.08959386265177965	0.14340693047410094	0.15022998013449493	0.09710755148425129	0.14442069530655494	0.12310296011260806
0.1339079664920135	0.10294149250017327	0.0799785814075096	0.10945665938020337	0.12272453939980878	0.1508549147633923	0.029060789885002786	0.0874125795896274	0.10515921503892345	0.1674996688456491	0.09644264492699318	0.10486619659073258	0.09343763010526461	0.11647705110150454	0.0	0.055256876190496754	0.01919845102106733	0.0631627620713586	0.11009224244213771	0.021597916083700413	0.1284792458924089	0.051975195070297284	0.04772559004738937	0.026851320908427276	0.1709174940769336	0.06284522943952976	0.08841779268074816	0.09691957859314734	0.07589580580149495	0.12056235561009226	0.03436008109174295	0.16068925419425817	0.046491006368104264	0.12074770129917407	0.16113368155716906	0.15802116820394219	0.09232184523773981	0.1798060510321114	0.18770465582221146	0.0905196739542942	0.2693217676084068	0.299116505974293	0.4646197610979407	0.49966300207260905	0.4059983878022045	0.638306565102354	0.6458142940857815	0.46012370526336516	0.8627680397491486	0.6783841078629527
0.17759239719763398	0.1854576994065903	0.10033743650921373	0.1751063967278664	0.08533141957764961	0.09005935109286725	0.05854505592853535	0.061412983460714124	0.09136375186508255	0.0863412317408051	0.0072834117013607855	0.0729331560574521	0.15584702450266538	0.03428593425502244	0.04610588614975164	0.0	0.16521432955323098	0.08152631348093248	0.07221395350020644	0.1595782938133878	0.14849520584476242	0.17334974917462467	0.17007127381704928	0.13947216532673948	0.15871275755399095	0.21718610426563323	0.32436526863754284	0.3615713336620439	0.35707742740331183	0.5002579797984237	0.6238785136653547	0.6706032194825888	0.7460490059679101	0.4773927283495948	0.6181821859455678	0.3975611666829425	0.35922056654332374	0.2777880402090587	0.18930484213911708	0.17661170057263778	0.07245453702690546	0.10216305515668139	0.026341531837879614	0.08626339581447369	0.062371320522982665	0.0035978228702549433	0.05351152990559782	0.239254186002941	0.19792226941578192	0.0984578597983846
0.15368507804731477	0.16970770663904472	0.1665632888044889	0.16675317189760158	0.08928300058993528	0.052382620445441404	0.061258306850280164	0.0975052783413725	0.09377189144900062	0.1280776893711999	0.11507455552645397	0.21867878510299874	0.1929122223813177	0.045988199358883826	0.200578427450642	0.1297471017488221	0.15418111510867089	0.27838637340954936	0.11750826963807069	0.13503631459240176	0.16987803124958004	0.13432782765344278	0.11374200677518512	0.28945140917439754	0.06343540677802688	0.2894533475224007	0.3807884280674902	0.4012816124041352	0.43227946151043284	0.5445835993629133	0.6365365533805649	0.6976633030787467	0.6089539034854948	0.6431823766407261	0.6541801725547894	0.590870817465825	0.3219176817108305	0.44258085967465466	0.2773172100999048	0.18577460676005383	0.17863104525731527	0.17646492523214719	0.18182944215158553	0.0588137287123272	0.20916689083114098	0.06280574334124883	0.10693240899662029	0.15860855245894823	0.08306186876049135	0.052979487419490934
0.08187262223690937	0.11911054257625728	0.07834610694370032	0.0	0.043415393975411165	0.009784270729225657	0.06390003832331546	0.19415600540506475	0.13680366489606893	0.22636372095191593	0.14919108576403192	0.03957347058137487	0.10297002430318491	0.15164472275088658	0.11804562313185465	0.16953479953745218	0.2162183293143449	0.12397556721781061	0.10041723651434152	0.10780033917266697	0.11375634480844055	0.20095894842390208	0.17673801861346033	0.14010516957963712	0.12116500999447079	0.31134428532312386	0.26785695403862303	0.3883696603463128	0.35398475481910097	0.6033272728084652	0.5710103809671704	0.6561088468321115	0.5670341975917395	0.598365361927366	0.5484322043224189	0.3878549355295126	0.3087502625441809	0.3517297772311282	0.15144969616643697	0.11888256245253623	0.1893871475567257	0.10699087037576317	0.07287421204061753	0.18507198240338898	0.03691349926704333	0.09874937263466538	0.10878090964287669	0.1133175935794972	0.21077863442844952	0.18068845653194762
0.12535349243466473	0.12438784059883436	0.07520945322975478	0.043066127568299764	0.0	0.020818346783048378	0.10117173125564673	0.08421327281137365	0.07358232015829541	0.12183961756193974	0.05831096533812425	0.04846572106806076	0.03236870719877894	0.024050583304383567	0.09143266130800647	0.03364117738941786	0.10326944634894063	0.0897128300214389	0.09290921723055308	0.06906271487927251	0.09657842569618717	0.014218859868300895	0.01575390917427417	0.15038804806681977	0.024405579690945034	0.15594558965205674	0.07963710120506176	0.19911415908584174	0.09789560550480289	0.006832113654361904	0.03333464498418082	0.14261619681216017	0.11432451963771223	0.11593532201703079	0.13222933283897945	0.13836588478046175	0.1737923705531144	0.19370461375658984	0.2006196709450819	0.21084240344563004	0.3124009490258865	0.3005064439698168	0.34845300062839485	0.4327615520897291	0.43631883339534855	0.5771532291374988	0.6428384581569767	0.6363481885865908	0.6117164419488869	0.7660332230200194
0.14770495227579666	0.14071201460691904	0.12987068982065494	0.10960673644476354	0.10907299905956734	0.13801153609633054	0.1299889298603994	0.18706789406984964	0.04279263756264565	0.05185150739895317	0.0678552995061017	0.1330554554877276	0.0671169797699201	0.13440261190678413	0.07480476664403704	0.14867268933792593	0.0932638398491114	0.10597031437516534	0.15463922969185326	0.11775382767268784	0.011799233215709247	0.14205266880289702	0.15986339351788798	0.14054157396700032	0.20825425704438838	0.21159989500017354	0.38367358446762706	0.3884799573703149	0.6150808249120606	0.5177074957004132	0.5843972970737907	0.6549403416387384	0.598937071785051	0.6905180926233786	0.6024887935895001	0.4664699282579324	0.42575157539002584	0.36767900429529554	0.3108203370567624	0.19754339972951707	0.2881362049125861	0.07108399752232553	0.15093663375797767	0.11909564878239319	0.112943202778092	0.11525653289128439	0.06465181108581822	0.09279463932657665	0.09421948193011889	0.15475218267681837
0.16852717107914922	0.08975552433331417	0.16365416604441915	0.07502075113999872	0.10854375477051648	0.052240701028170945	0.056984820533039875	0.17181946012607408	0.058317680564883664	0.11823589069765617	0.13412592462463227	0.15504504716604744	0.07405614977226022	0.10010454261494436	0.05415878446718916	0.14723943913317686	0.19152989179557253	0.12140341664002759	0.1463983472377181	0.12896664689126874	0.12792642604772067	0.14658954337715183	0.18927313351414427	0.035482825749885184	0.0	0.15862203550657367	0.012330597894476903	0.09289137877397854	0.15999398973258153	0.17198259776497393	0.18125222478762923	0.15924254348547592	0.07643681790295469	0.1876294604085529	0.20533659138996058	0.15429384105537433	0.1365450627353303	0.16433965683638793	0.24755208287385316	0.1905926163526282	0.31873031211658315	0.23091461925496856	0.4364134822609848	0.47023795013055714	0.4520821086411784	0.476293531518059	0.6124439049958699	0.6486215361703261	0.7595159390193474	0.7067653944420491
0.12989686337393655	0.11648202063185749	0.09952822279380252	0.13288704314810681	0.17768287558314375	0.08350069772315696	0.204616530800373	0.08275366836792616	0.15342573459378117	0.17313980518760963	0.11206876628403435	0.12366954667112093	0.15140834259873726	0.12997631927809544	0.1429450925219478	0.05672677592373396	0.17756833136181246	0.11896523583825568	0.16345764189605722	0.10311331152185002	0.11238347824815499	0.08657431186100104	0.16318323066637389	0.2349324014151423	0.21881897367185804	0.2568304214135249	0.3187327201095284	0.4622733732657202	0.5393307291596069	0.5265406443257241	0.6139152048677586	0.6182754021811447	0.6109653748241816	0.6304258786012966	0.5873784060463559	0.45179659722091825	0.4840973764215937	0.3993577303491382	0.26275337568162555	0.2866522820496022	0.1691506223523815	0.20065211984647338	0.1877060018812757	0.12778176815374034	0.06695601287874646	0.00944247461566942	0.0753351983249681	0.1207644702350002	0.1576051779901217	0.08697689058456747
0.0651955008507595	0.0929739784656335	0.07898066186094012	0.14537482253028938	0.19931456215990476	0.1900758324160821	0.06377540373141898	0.0752294349481176	0.11172177604457478	0.12315146116650127	0.021351987800333982	0.15122839434672092	0.2119986934123772	0.2002810134317161	0.11885339856538482	0.15556105039008894	0.1255717368039391	0.10714386044477177	0.23263436732041579	0.08112690743314643	0.18914467865917045	0.09030514687302363	0.171922668948196	0.1887785814674501	0.13671614620480568	0.1416243832440436	0.11930099463540553	0.07762075562787411	0.14963816636639224	0.10974278960091603	0.2424227190114006	0.1669955571996765	0.1966613170987686	0.1301035332519391	0.18389918144329614	0.22997579566185378	0.07986928287605675	0.22980025548839844	0.11066108900633197	0.2707620172268553	0.282429310570677	0.3514633877937032	0.4112079216256474	0.4813110392492166	0.4930594047339519	0.5525697169920272	0.651091952278281	0.6658246489389111	0.6992486188686858	0.8378412786122165
0.09702384502709695	0.26474383357336206	0.15437774883076844	0.1300190163123178	0.12422751070354557	0.08754239371833833	0.14280913268605352	0.14139087717051477	0.24232440015789147	0.1252364025166375	0.15538813827942233	0.2023158910811672	0.15117687956455989	0.23636165642444215	0.009407765828654761	0.11657483318309945	0.14897495079083586	0.0	0.09233962341324674	0.1118633275448301	0.1605455890494717	0.13170728509855434	0.20559863690243338	0.23382277573071786	0.23120081052683303	0.28471780003638864	0.32112827338573496	0.3009829165604359	0.4637886403608006	0.493573888004948	0.5911147193204858	0.7041730093879013	0.6186991880527212	0.6350990744169119	0.5658140371658635	0.5318985696549027	0.42394561752611676	0.3284583699474658	0.2251038503255879	0.29740395268591785	0.21668996944058103	0.20885688201983013	0.1812056076307401	0.17937433624621926	0.18026768213016303	0.14886051585320015	0.21018273348382796	0.13211158395688372	0.15329870653586256	0.06794519840443491
0.08657436856865246	0.13155449218545226	0.1442644310268978	0.05805897256398521	0.011018283041925753	0.21072870761926357	0.17345187268281353	0.057647452285102395	0.2085217574347767	0.06183049005211499	0.15568535652890994	0.20274310989249578	0.16867026919715	0.15826756313127122	0.19558877521052556	0.1614058096388661	0.09256106763471988	0.05171470046625681	0.0	0.05200598769740021	0.06153705773731423	0.10676826943291434	0.038272088912092994	0.07202390533016481	0.20680460025069614	0.11881070435011364	0.1131999670763701	0.15395900648469046	0.0957850515128668	0.20896554535250078	0.020847311935510357	0.119212776187507	0.1072974003127261	0.15238467478928974	0.11620554458572588	0.11645433982343423	0.21990645397624617	0.21468693859857152	0.17823920483297723	0.28583750018785187	0.2494310739211748	0.28372535959867484	0.4133089945571264	0.3090047404497207	0.43726073582081354	0.4217643930019275	0.544607368671836	0.575848456935207	0.7259635952458152	0.675656672759485
0.1021676590120819	0.0	0.15669684331199707	0.07159909430883309	0.09545979127483424	0.024156300818019127	0.11087097562027229	0.08093081520698152	0.09912569802690474	0.11747048986491021	0.08864463238713433	0.12644508150804895	0.09064890243536523	0.15347099997387406	0.10560316055417145	0.19974268419025606	0.04626970048437315	0.12114903440983568	0.12073417375755716	0.04429902731908724	0.11758177587282698	0.15452171768715392	0.2268298853088997	0.12096453458267377	0.22203310981928454	0.1308556802479108	0.30910718988043334	0.37104725012834905	0.39690319078372116	0.609753655228021	0.598872403662093	0.5985375532561759	0.5943588322981433	0.6806076778534458	0.46127110490464474	0.36916482727281913	0.4267640284683528	0.34533692680091804	0.26244363998859843	0.2014925735619	0.15873469967148424	0.16651810052699187	0.14304467638836038	0.182703690716749	0.06730953964484325	0.10345322435390097	0.054549509257015294	0.03828623505090275	0.013349576624194644	0.10361666703255011
0.11492494825497176	0.027557584700896084	0.04989465102765551	0.1525981987381468	0.05299852891155365	0.09583549717640337	0.07248295009148756	0.06270148814574975	0.04139105641696728	0.12812425491008836	0.06807458643731551	0.03871496033400221	0.055887779708793946	0.045287250434035496	0.06047080213150337	0.07450948756074159	0.18402689916418008	0.07746528663720341	0.09510194611031872	0.11740803544710382	0.10443003929629648	0.027899122594217618	0.12433927826816493	0.07684036455462244	0.033750933191925556	0.09974284716616778	0.14604792296662894	0.0742229338889086	0.0	0.011462423885662798	0.006477393058095481	0.16901082948386073	0.1368328597668131	0.21736150470808663	0.0782562039917349	0.13645889948309542	0.10652384422194672	0.17979355434293565	0.23801717524676602	0.19247780897751166	0.23442241898974323	0.31668537066668906	0.24364024668816447	0.44527264280580137	0.5058108543976045	0.5092254058398338	0.4945522492928601	0.5620033542886997	0.6728027875661617	0.7187574092416085
0.19950898756294133	0.09942034693620666	0.1763681655157903	0.12290233983430678	0.12584867310673842	0.09489959819432629	0.12787070379115217	0.1510948755145558	0.15341756785647398	0.1484186100647373	0.1253894826144187	0.0887034898574602	0.1138866458389088	0.11269930845366301	0.11116263334186474	0.15916893862333245	0.14762395336572035	0.15872343260951488	0.30581429695458123	0.1273563404730335	0.1463720507452772	0.23147299309986205	0.1703365571562278	0.14732703849918427	0.1717862756895276	0.31489529546829703	0.30056354509653066	0.48152223034716307	0.49124218736954933	0.539592233729006	0.6327755160815652	0.6551977210761312	0.5943671777763447	0.5978515148139922	0.5752406522977308	0.4816091678980798	0.4097146064357739	0.3749255674349004	0.3066342157273092	0.2697345138921833	0.21071885425873735	0.19982741498255632	0.09562260715254217	0.08914419091204027	0.2523996236245518	0.21229844605273232	0.1104494781177435	0.07085309507647682	0.19113893262690487	0.1711836812906284
0.13328964752969327	0.08789029176087478	0.06559254196080629	0.07976392315248682	0.14319466290560873	0.10899902851857513	0.03496134222522933	0.16161183573881668	0.027349861768787734	0.011279690326633781	0.15950978405641725	0.19575604433030658	0.13959381153767186	0.10471169344915415	0.13759768384080528	0.12904088343135353	0.011892094269159369	0.11557805480713502	0.0	0.0938243349282713	0.08937595509176006	0.015628573134678615	0.11969454771171768	0.14990416097649617	0.10738832568097957	5.9917246320283685e-05	0.003166702034016542	0.11789641122013456	0.10725276670816913	0.02139084683321118	0.12277095917483657	0.10027903291645289	0.19445173798846813	0.19280655216954895	0.11844689136472664	0.13282261466471976	0.18776592893869226	0.1707700618372857	0.20815437457459354	0.2327330871772951	0.2786393884599959	0.42528159026480256	0.3817238015207283	0.427157307190928	0.4496236248513806	0.5202761742709793	0.6191139280740958	0.7003580891116185	0.6938862223008793	0.6918131257118202
0.14111146546688633	0.08082992459129501	0.14034953478714574	0.12458407163983574	0.11710155360856553	0.10491397511037034	0.029431655563153112	0.1546045435959089	0.08387896868514966	0.0396622426042336	0.08998228842897212	0.18264498297769646	0.06708023330162761	0.04856094807215343	0.10620010087920415	0.08137857489077674	0.10026888791279615	0.1552699209677014	0.04859191961484232	0.13201959993272774	0.00827594226287455	0.056904211630131256	0.10115779522849881	0.07803600281663875	0.06127132409966927	0.05289316808117608	0.06220756059355458	0.022962820871959545	0.09068131624287383	0.0844306782364622	0.03920018806298007	0.06615596052128428	0.08932077953188777	0.11426399501370055	0.10417282853016996	0.13552279458803085	0.17913863669306934	0.133381681771567	0.15573412482391358	0.3146878679485132	0.3686776384024864	0.2391226011113312	0.31230502577091973	0.5130659868896961	0.4465146820785733	0.4178971910063996	0.6100616189640172	0.6060976580725949	0.6435535218375198	0.6895824305565168
0.10630324073353227	0.2892203908857752	0.09617306671055094	0.08489491167526834	0.10555890942822664	0.09706569557767321	0.1183561171931573	0.17416316170309615	0.1798296344311494	0.0734865701862015	0.0	0.1656355529859142	0.25279458528176957	0.07555251686621806	0.040832196813706534	0.11480180118662005	0.1911486090443129	0.08376890720505012	0.22298716772277236	0.2341647709273154	0.1723330459566606	0.1059550060652715	0.22108101259376198	0.2745107181314327	0.21511510066017273	0.2760355995014036	0.3237101726535396	0.33646804935385444	0.47310400382390727	0.6540047889202	0.7803619138347846	0.6489801812673962	0.784125795821192	0.7067944547918773	0.6533498828974282	0.5674722419266466	0.4121551177333249	0.28260858703198877	0.2918409778760415	0.15158614944272927	0.13246802527920107	0.12938384382780216	0.0405259324082728	0.11089524100879691	0.12374382484750097	0.2196940103820216	0.16350894472671734	0.09675857091455685	0.2644671850293592	0.15116720065627579
0.0821784761874868	0.12140887921728863	0.13264113205363412	0.08326615003194572	0.10981655036678434	0.17448505362054112	0.18196729753635746	0.003075816972958324	0.04600883801649383	0.14379282016325368	0.02375486173287312	0.1265811729471853	0.13717297095765935	0.04498076420786829	0.0	0.0470086689419415	0.07687426242914867	0.0644290239079953	0.11284050217896885	0.17543289188145836	0.13485414405316432	0.08487576319660044	0.22016438966850144	0.1598984423643505	0.09092069288923764	0.2278959136015887	0.35139370663273584	0.4112752864965433	0.30804218574667375	0.5187501797337206	0.6287798432120338	0.6967566217906369	0.6028436337762518	0.6272751861132319	0.4733773216211658	0.39578423572085947	0.46500806613427537	0.32238012998415244	0.24092447428956412	0.10328920009300675	0.03520289420672458	0.1428250918535406	0.14110419806638733	0.14601797001488423	0.19192069762259742	0.08368971536615322	0.1366570550936828	0.11171312505617426	0.09455411170118028	0.04564675798749612
0.11560976071175494	0.07263260866564626	0.09569199423362278	0.08297856543213068	0.16958174443602447	0.02678465290381279	0.1632787100457983	0.1599803302199448	0.1899534006075834	0.08040037489438896	0.17008265067486356	0.1567686125801248	0.10296095548027383	0.09269803611773313	0.08927751564173797	0.13850390040184787	0.13822777474104997	0.10149250654431391	0.13611618253356578	0.016727167928869798	0.19889838309801453	0.16025580678703885	0.09169172582398716	0.25815098029845845	0.22171095615994066	0.2586757340632238	0.279113174858301	0.42229090959563903	0.3561012742518175	0.5935515623780694	0.5279333883392457	0.5982626542406697	0.6548975133873408	0.647829435537035	0.5547967053167303	0.4435737755993694	0.4818971920208233	0.3204411320880587	0.24713631493483068	0.2709725117696529	0.2290801120395471	0.1581824792122845	0.10349449832355793	0.16221818829529128	0.21931670314014334	0.10314204071876429	0.1213437515117015	0.07959730338528205	0.03619801219106271	0.1923223788261804
0.10490188515845499	0.14745873827400913	0.1587212082555674	0.0595722939073691	0.13213035108569457	0.048485564172062866	0.1269069362294767	0.10616261288475436	0.14683699533253847	0.04809499352753873	0.0672109608022424	0.032067628314594594	0.10540084622238623	0.10008766611226695	0.08680930979076407	0.11291186142913359	0.1941913647392417	0.16168745875746438	0.10838792413258018	0.1344446982603916	0.18072931930046676	0.15982776221153833	0.08283344041658479	0.1235074680864387	0.2403550314804235	0.21964206792783023	0.33842399750170726	0.4045813580593163	0.3717774346041377	0.387527630078237	0.637062302761422	0.6749130616897923	0.5579624493063643	0.5636498851167867	0.6002111661979119	0.49465057590491296	0.3773738891124187	0.3501790093900761	0.3856586568004986	0.27041564984990224	0.14531307580221212	0.14332951876910244	0.03717126539008531	0.1453898752348164	0.14221929624030727	0.0618188321559694	0.10990105593811979	0.14064214023704572	0.09999887512020694	0.00830636492369933
0.11374027173132403	0.11128151704508102	0.0001887010683200597	0.14389498355180977	0.12811303094131032	0.008019855380089596	0.06845635800431565	0.09791308201225196	0.16057721852684045	0.07526209894281509	0.0	0.16342858086120052	0.09014498632802388	0.023771768384173327	0.08182379532993099	0.12646661263249287	0.06644989273446682	0.04365557376889758	0.1922830754578127	0.21626148406406365	0.08986691089563821	0.18819587964571194	0.04609987597604788	0.1831841812045706	0.21061175031778873	0.22343527038165012	0.24296549994092745	0.32412238233800583	0.4016017176244763	0.5345884496042163	0.5039282985343149	0.6363472725343733	0.623633619740872	0.6455650415280563	0.45037262075261275	0.46743626322012133	0.3183685723864294	0.2786610436089542	0.19113351101089576	0.16894991790568495	0.08456384620249997	0.1264999312063852	0.14078097109505125	0.05054243638480322	0.06603924999423003	0.12481635499378338	0.12410103195840294	0.19441410563498265	0.13593449856554096	0.15646752540380235
0.06491369007339294	0.17187530862703237	0.059668253529676536	0.14011169542055535	0.16953399219824541	0.1372350947161456	0.1071935161022141	0.09441804355308843	0.17623590795253558	0.17136075494523903	0.03835233398968616	0.13410820731857012	0.07311835789059619	0.05613852013332578	0.05541133629690307	0.06034145393334551	0.04988469400362113	0.10413374823579707	0.15414919037917038	0.15209164886922474	0.043833216748435724	0.18880469321519522	0.13517840029882117	0.10307972798037193	0.16721149228217239	0.1681228720202758	0.20333916414100442	0.36527295309932406	0.45921077444373015	0.5628280079966974	0.5803291392616547	0.6057136740860812	0.6460254508805947	0.5444824533311884	0.5134335801725705	0.48474733277708176	0.41114562096460433	0.2500477603599448	0.23545571593776224	0.09251915970410884	0.1737609215900207	0.11722565395251337	0.13833391104422765	0.16609373199227337	0.13875160488488666	0.12035001493437608	0.15334170982922482	0.06326197660502537	0.09664553172267522	0.08573611166036146
0.060312623872569665	0.09286577980735404	0.16395242415978734	0.16565018101533324	0.09204494430502452	0.1915193166404933	0.13095744633110526	0.13023468077144437	0.11621528109680612	0.14717596403259386	0.2167526177084639	0.1419371226014341	0.16641806537116244	0.19337416248959372	0.16582415823057675	0.15903965470675233	0.14641497440840517	0.1486762615623797	0.173448335858372	0.2008344659914179	0.13457359023127868	0.12845173871742496	0.21641345858960834	0.23972190435728205	0.19999536889431602	0.2612747928927092	0.24037748636114484	0.3525257046068705	0.448712958343694	0.5443687993137096	0.609498014348193	0.5844807817494541	0.6931088860113058	0.5661654893440222	0.4873776359235514	0.5943881168630841	0.4491968486864876	0.3916412232214032	0.24396710856874684	0.20482453212218246	0.22863174758383606	0.19344594814910576	0.16183200166503867	0.07371205806158898	0.07876840481535931	0.1136917152774857	0.1300961784441628	0.22112355156143151	0.13174792393671603	0.1554292869707058
0.1403590985430277	0.1306199708988694	0.06367561036004062	0.09573166941074993	0.14907997664464123	0.10941469551154027	0.11187154897226678	0.06276018689224655	0.08989110420520312	0.1635414565707425	0.04641694516544829	0.13660063829947366	0.12365468457730781	0.09369992849175499	0.1599516243753724	0.1001882636642223	0.23041256802842547	0.06809026692159982	0.04203064183874643	0.1293648039171517	0.039156423514083105	0.1391279296977958	0.07365585953571475	0.1921226126730955	0.22937571312117805	0.3577657565687422	0.3665447623971817	0.4355445281354071	0.45494547127758783	0.5521363690003823	0.6398910861287691	0.6305215835665384	0.6564054317665793	0.6637359428263118	0.5305930454436438	0.5158131144481424	0.43389024740133586	0.2574316585302983	0.25255837461914954	0.2542392765082077	0.09985992232827177	0.23031891938543259	0.1201163133839859	0.10224538781570208	0.09586987931492055	0.04653424978414711	0.12230776858172465	0.004125766923532581	0.1358308767311888	0.04532263602032753
0.1974927404866994	0.018325506055959874	0.027703580088305597	0.14145181141318047	0.10951599157161629	0.08547677632876649	0.09049489238375706	0.03558435372838851	0.09907985665497691	0.1399246046817683	0.11250780418985049	0.03158621046788003	0.10813293720907154	0.15541666279831415	0.11081938613946801	0.13218517090551854	0.039716770546606835	0.14198786400856633	0.028682672476927934	0.14451304428988732	0.08222986277662264	0.056394714675191186	0.06540926013233855	0.08690981055630048	0.09558816453525844	0.06585907777792856	0.1636077737667502	0.09060916546302282	0.16499746599676338	0.13604403386401043	0.0042835901472287365	0.17277979742881683	0.0656897692747195	0.10392452952374821	0.11774777842359177	0.22266746611164587	0.11607019377900145	0.13093872939005224	0.29156000546648825	0.25456794624271484	0.306060614474491	0.26963159638528456	0.40322012910996285	0.426458598842085	0.47327496878016506	0.5678564229027672	0.5664470183641546	0.5518342496833489	0.7988590100472014	0.8293770646747359
0.15908200155101593	0.1881968337612544	0.20151321415032855	0.18884639609517453	0.15859732154589043	0.136946743190126	0.1925557671805545	0.16617388921533813	0.13901085246741451	0.07808747640589703	0.18359613559220495	0.1711469169408785	0.2944127058094394	0.02325155775871766	0.15003648537949596	0.179207527796274	0.05862870161469253	0.0796661198974637	0.19780149322971938	0.16012476311356935	0.13108512673255962	0.17350027177688532	0.1236911675052173	0.18102392794330938	0.17481144941066817	0.22956866570611179	0.29562949389072735	0.488053439400796	0.49055748982312464	0.5932376693928686	0.6206996771705385	0.7035059366342403	0.6933675045399998	0.6441217736357017	0.6368215816074567	0.47727852764065304	0.49495986026142746	0.5158114448107123	0.3404003017206735	0.3891519451067603	0.1832506435514991	0.15033929662251352	0.22400229039633218	0.21175744416076758	0.10854989501652956	0.120425696783614	0.0	0.09381869179500119	0.16452392741269986	0.08808726256976426
0.1065117524103808	0.1568279193830214	0.07489538427451219	0.22707902756474468	0.018352724243460714	0.16066638760838953	0.17285300596165248	0.13707710513821936	0.11316030334672154	0.08395399693696019	0.16962539584060232	0.0956633673804649	0.11145576580764696	0.0652389069183371	0.1415304089771102	0.09252563661161121	0.17610190091440528	0.046336113258502586	0.04519405286428289	0.13276413674341336	0.14559033023985593	0.03218801844727457	0.11586656388094495	0.13066068085136434	0.16938543066707823	0.19081918037547074	0.2782127272442563	0.33768494558566964	0.48941943918682324	0.5992202204144083	0.6149753715551791	0.6403578506468706	0.733758562817648	0.7113215547552291	0.6490584782916855	0.5078875931910253	0.45919778284371937	0.3607665643792057	0.21843676186863198	0.2039726522279986	0.14961928853349973	0.1967087185321298	0.09517492768887216	0.09524198472991495	0.153663597146662	0.0	0.1093282233745918	0.006973849810572638	0.07898097970791527	0.13539808021909255
0.06414671768583861	0.14761623370682364	0.16499904806832122	0.10623613836060486	0.06254819168031292	0.1197074785661094	0.13380455365784663	0.0017708094882081188	0.12051221376966682	0.0	0.11348402122153184	0.062347913398872856	0.1377154580401375	0.1147732436993556	0.1625685796247497	0.10736864864720859	0.08343926609130427	0.16050835065869803	0.03358043354138369	0.15842994380320688	0.17503233184641107	0.16571058583461284	0.1298255683467167	0.12926016954564656	0.15932185367900545	0.15108961059994877	0.15075100052096763	0.28283361698920123	0.17504291643625935	0.09907420554048697	0.0851743661069572	0.18077246354023666	0.10552692039755639	0.21432515405549787	0.20249550809019998	0.20455139474085585	0.20022035886720574	0.27776350589257787	0.275055850979197	0.20119440796846516	0.36037302211727423	0.33929473496849466	0.28664987391212365	0.480333473218658	0.39078227300208007	0.6026169219362114	0.6116513986757326	0.6617865416591228	0.7465192512286298	0.6734818441127067
0.06165379548896351	0.02156145860193983	0.10827445240123271	0.12445757675917607	0.12792316644380866	0.10473682000577236	0.03273778587834952	0.10052331087520669	0.12806921025311654	0.15313308923358268	0.047596517042672155	0.049051186852307235	0.10894466741712146	0.10608393671264478	0.11905292690197784	0.11342106538360999	0.05517981670447243	0.11754922365164741	0.16732450643275731	0.10584909000916466	0.0084757563230094	0.12133651196388426	0.12190721963533349	0.1822674608227374	0.15679931230165822	0.22284240045737017	0.28495516419257055	0.3923291841136646	0.49964044883487374	0.4042371857266948	0.6223590604870057	0.6070299868744794	0.6743263645386385	0.6426626268844174	0.5630854212767727	0.4765280902473721	0.4427818396866801	0.2635677087533513	0.24461679438305103	0.27098248540527237	0.09794677143324165	0.1263416599885445	0.18413841631760086	0.08681244072553919	0.08596919558778622	0.07196350369847099	0.007124224022031426	0.05641662510034582	0.09563156553507875	0.06832252562492647
0.08122143619414159	0.19674422681198858	0.17274903272297795	0.191125989170414	0.08765706084271953	0.14437402417444214	0.15647654817314327	0.07282263696726084	0.08060794211490502	0.13739567018329474	0.07417479609506146	0.19700965241156906	0.17458147555356443	0.11895913261361318	0.0731065990532859	0.09514747477676615	0.17058844842337537	0.14636939467265003	0.2232137881302936	0.22815532624413395	0.24143144045004636	0.1347647796198502	0.15447563935362893	0.012100824192191145	0.2393553931029842	0.232561232218693	0.35650957890493945	0.29718193384211317	0.40903044689819296	0.5294338370868263	0.6606877786617914	0.7160275368232343	0.6436994691860496	0.6545031978497835	0.6306126671785651	0.4735435989540174	0.4547518585275564	0.40370587636630906	0.30826989311177444	0.2646137885887537	0.19755575300300002	0.2263688693819852	0.16348900604256014	0.12496236087759068	0.1859700402208015	0.13119095113458532	0.23942510897292585	0.15630886262143892	0.2195243267565521	0.04148581854704797
0.0950948540065177	0.2619103851744059	0.17069200604467547	0.08845019641227327	0.14931728280120293	0.16786155487993748	0.1039019999731354	0.12666223510431257	0.18318984736673552	0.0437918345749348	0.1038468793801416	0.05974719095921802	0.2168664676549447	0.2036659867008518	0.10439606805693863	0.03346678984943206	0.11552083515161274	0.0743942961704096	0.2137368996766824	0.19596099351334914	0.04117504033191977	0.1462681001808574	0.16925532507246915	0.23789892417470987	0.131665245574998	0.25742837967176857	0.329600014658972	0.40053034960389877	0.42344813758912014	0.5481104659072866	0.6830842818101898	0.5801386090646685	0.6767030192807075	0.7537588049939916	0.5471286012173866	0.6034060210939498	0.4499388179807859	0.41850278823558656	0.24171298232090127	0.2002165958949531	0.24854945787537003	0.16408168086660743	0.1342866973578048	0.13093428095385073	0.05166685869761269	0.16192019245712924	0.09035329648780503	0.10383538260540803	0.1422359310672142	0.1338198821470448
0.07442314056785794	0.10085875322068148	0.059712519964915986	0.09230968284403587	0.06820340003604036	0.1101574195077072	0.1479242680711556	0.19595350904409792	0.21186567036118656	0.11674722731047839	0.11968736536288659	0.023779063882013948	0.17100763786810189	0.08571956508418886	0.0	0.03864437711295936	0.09437071014445564	0.16340210083677695	0.08013792061740291	0.07964231940329553	0.1978230251606439	0.11779933085634342	0.06485061553236106	0.12686914283975823	0.06036241413663779	0.03921404209385599	0.14666681495487824	0.08907822386387333	0.06073457343596994	0.006570295234678649	0.10565906916726245	0.0673262636107647	0.13585771634282662	0.15534388295471088	0.1526123700782743	0.1404123456043175	0.1794149084068598	0.16022770805993725	0.18758975185283147	0.3556214927314186	0.33207873250258046	0.2631426724618592	0.3886465449490481	0.42943825845785843	0.5109500096419455	0.6101756628456207	0.5759482471331072	0.680713789452672	0.6137986734382859	0.7482104517893623
0.10885488285459177	0.06982896532163334	0.10264700469320749	0.11029168051522314	0.06442877150389391	0.09549431362710853	0.10437559160769615	0.20794742929920998	0.17968947068467164	0.16893961953330883	0.10971794073742008	0.12922053774320985	0.13935043677549705	0.10410671937746083	0.1747422837334292	0.03679754339647288	0.17702946248932125	0.0	0.11208816249550647	0.04618608827339315	0.15863757432459208	0.10792647772660728	0.10154307876313388	0.09016085631675716	0.03814814560153111	0.06658740505937984	0.04216178103920449	0.043579685730579125	0.1831615282201628	0.06585703131556869	0.08750215603382719	0.17860337949557478	0.14071696668237016	0.047465494665919435	0.20848068208447695	0.14121491490168983	0.2008562376539301	0.31520341256198664	0.22641060649251596	0.3510059488397958	0.1877006628110022	0.3946316017409068	0.33081387848102917	0.4818283645960725	0.5549893892620018	0.5587328208608798	0.5279336734521193	0.6849479451154592	0.7216231742168985	0.8134199389460378
0.16205828235668723	0.1264893031690027	0.17800893336500895	0.17490324979080085	0.19571655087353682	0.2328981667367543	0.07621796045962444	0.12537484806103355	0.0017599093241178283	0.1959182907920028	0.15574033512063978	0.17994287972381615	0.21172696968577562	0.04394479324066487	0.1040596331087559	0.13612782250107314	0.18363423667422124	0.19171371135322135	0.15829965812317043	0.0	0.10427006646161069	0.011671247238041636	0.22765385121699058	0.05432477216399643	0.16411217948340465	0.10626589346167097	0.1337010651239274	0.2019407847592514	0.17048467635118036	0.1632602333578564	0.20535434406835515	0.1591629010519866	0.2092732297071954	0.1301314848963318	0.05087869193061516	0.18985291447926936	0.19048948183862707	0.15880133973813113	0.29168510190395586	0.2680364567857038	0.18935734870818507	0.39759763350880895	0.4247834340837652	0.4223130711719926	0.5673866362323967	0.5053732603895743	0.6930849995479865	0.7037980276441395	0.7655656318809373	0.8610336777794202
0.09757615363800555	0.08689276051617663	0.09150060590444563	0.07808573718077144	0.1432408777757699	0.15116101213736435	0.2023221511318645	0.0801582462093642	0.10026247733467988	0.15743155826103228	0.16975157232440702	0.17793765922895682	0.11757003163404796	0.058001212105894345	0.04231499474544443	0.1045744355312079	0.13596418601908042	0.1650602443258353	0.045381208040395825	0.02344698735347699	0.10755361185078406	0.12359344052133346	0.0	0.0965146372262202	0.06426624451073124	0.1428006695796606	0.1335583886596114	0.16347702116600465	0.09019339324739897	0.1567474127934967	0.1571837859550422	0.21569843073057707	0.12008883783771568	0.13861932214909778	0.1919906094376917	0.17687469635616881	0.12482346301365341	0.22060668368750883	0.2910673336425029	0.29133407525360594	0.31516356577177945	0.34177089388484394	0.3739744113688697	0.4292014129753944	0.497542197993611	0.4263433276521091	0.6396411028298643	0.6714834443193826	0.7071415752613264	0.7050155472879742
0.13237546402059006	0.10283303587347355	0.07417987940398418	0.06765244182292093	0.09176509789397096	0.13507083619882998	0.08964159779875373	0.05610761930934132	0.020178865982079904	0.169665731788006	0.10517269783179167	0.023315154148377877	0.015195066382186227	0.17207394511989732	0.11455639347840292	0.004463009313743415	0.01839307216104984	0.05048743228071416	0.09831537151297616	0.09398356093977679	0.013843079900227791	0.08335341806616603	0.10210637032140027	0.07258113287969478	0.13064211901553258	0.07276554576794363	0.061431017328592644	0.04080773965940697	0.03000284337348047	0.041136509545657084	0.1574143682743504	0.06261506088300291	0.12173603222337935	0.12454542759615342	0.04392171752566473	0.11032004508260036	0.10248267371828723	0.17711390280695183	0.1278537213773406	0.20231509806160242	0.2660153430016611	0.28250017949686773	0.44817901624344825	0.28160980214680226	0.5033830331157232	0.5654490941067529	0.5589308975498966	0.6902517486346051	0.6679302304104109	0.8353194691123867
0.16020034765676536	0.11057785339381634	0.14343782429786664	0.22363762131286152	0.05372308110560839	0.07807024572678306	0.15801137946764288	0.11976981162405842	0.11936650418778537	0.07465974829677538	0.03376329237903165	0.185918093166138	0.07009565938210942	0.003920381356380898	0.06736167085638863	0.17934913815756215	0.0908948184334138	0.14398641534029627	0.1491990085036305	0.10677196659036552	0.12392305498946282	0.07023615527350716	0.0809297673078454	0.09484836694575889	0.07742267797373477	0.10025118882838288	0.12521448728821413	0.14706599226351005	0.17338032181786883	0.034342259435110545	0.199632596504198	0.14048226091123023	0.13709941095102238	0.1939264954691518	0.09366674145572089	0.2467238214435025	0.20262568292267888	0.241247388169432	0.1946615891444133	0.2399550126738744	0.3160097355885755	0.37658429050612013	0.47465471005851984	0.29053670075641846	0.420832476949859	0.5936397867277414	0.5599241699379651	0.5706256155559434	0.5787549597826306	0.749797215252283
0.0006548720748319585	0.10836172648111349	0.06969616617867554	0.18610757627454	0.13240176063521383	0.013878583975274533	0.2057356554244503	0.012595747782365212	0.1777254952864769	0.06796814445852936	0.15868220228497093	0.15955878663647385	0.1430240919231569	0.13229921014692675	0.14320631969179368	0.14621883175086	0.10039092087860732	0.1320445018011327	0.1096165139108193	0.07666508770037331	0.17501222147785916	0.20294678919231948	0.10066607130439743	0.1343171612172322	0.21947920975670246	0.2425132508571769	0.27537532584065827	0.31258336336069525	0.4554433776438482	0.5884798376063923	0.6116220613298597	0.6469098475437495	0.6650453266340549	0.5937082249503076	0.470303178898221	0.5355596687293197	0.47601861035590115	0.33981828986867263	0.2623036887820257	0.23741827835412746	0.26310453412188173	0.23609958335662512	0.1371228369824689	0.16795468295139696	0.117695392077615	0.15114456973192547	0.046552519596113534	0.2351766987034868	0.0	0.010915484672879153
0.1597695671602551	0.14741310360685558	0.13130694221425757	0.15690258542125687	0.17251148737564392	0.16662344789190994	0.10279309882639182	0.1319511285357774	0.1936096642746445	0.18834213892880597	0.08921700387804922	0.12229443615381697	0.13272714780566558	0.1523048928006271	0.016656046301345567	0.09034321255412357	0.22081067824980014	0.18379704439791322	0.2082829483095405	0.08938336159201736	0.16284492486236674	0.16637137875774216	0.0	0.12917511865700576	0.18826408851256496	0.21224401901541418	0.17550722257270224	0.1133950038935092	0.09532615873630228	0.15182846803144506	0.062490335776865615	0.14692857270156187	0.2271100422109197	0.129725647653714	0.20983893176863616	0.19044241435715276	0.24998838965158127	0.2477575753884079	0.2158944635256546	0.3487987020627389	0.3014124927714979	0.30795426948291993	0.4274669113993488	0.48208319663238985	0.4577228806910587	0.5249365859354019	0.5892432282097737	0.704196879474259	0.7082889115803828	0.6987830563618966
0.05325050244224624	0.09063999565675517	0.18610426184311069	0.11195690094721159	0.006606733494173775	0.04340668540304358	0.15104331701993082	0.06555728515309973	0.05190260345205747	0.19697039628808635	0.020513013486911428	0.08038427870654477	0.0696806557746146	0.16935842617584784	0.05388356075590336	0.14863958400883778	0.11527247082151633	0.09513634117086835	0.16088459866030955	0.13023304307568043	0.20592941771062723	0.13006867305185912	0.10701041302474633	0.2516903371754963	0.2771447262533416	0.2631622713291235	0.23980294906277697	0.3377291759114821	0.4406895800281896	0.5178827403214821	0.4929457985038032	0.5803850207332056	0.6576231060074009	0.5875600729095463	0.5120006149785797	0.3532579511881305	0.40771114784939405	0.2685409041109397	0.3081730902727481	0.11233578248412916	0.18991113481233785	0.13285371483236716	0.07919077426897708	0.200492650444497	0.08145050619480815	0.11588373990240766	0.0	0.12086156007713725	0.17178760667368514	0.10172040212622672
0.08955617827674654	0.01982871539422426	0.07663234264473694	0.1360811381300461	0.035898061788050585	0.09177405169481356	0.1872063481264747	0.12675885527284148	0.04092451474580793	0.06562317010565276	0.1424644754466098	0.16782399944707652	0.13194281352245157	0.09889504267509164	0.10218823329205785	0.11792747384206595	0.12084525475161739	0.12534821777707095	0.02144254890107748	0.08797227023963548	0.1233606179301871	0.082199165797033	0.18832291014758526	0.1245148049058696	0.07364624242200743	0.12879076931626995	0.024487612595134316	0.05236149302341285	0.17788984796647433	0.0724424504026188	0.0	0.12985815507104503	0.22093321919937345	0.18698289380781763	0.10007312396923422	0.1877416175241244	0.2996618275247585	0.18731656307420183	0.203647150476124	0.26049505664362677	0.26811190677254876	0.304406479580212	0.3332551309317993	0.4652150295771421	0.5133189985279112	0.596775540763047	0.6385949972086848	0.5946914430667902	0.7439183607828319	0.8433925781952143
0.06714910068563244	0.11783419766612051	0.09342231877726605	0.0991015476233225	0.0809686865595243	0.07799550024359632	0.2081088774074483	0.06887024272821508	0.07472829051327586	0.05355574956022523	0.021845752202626977	0.06049235607522832	0.017566284440296925	0.08169940800290884	0.03599465987660436	0.05929673665693041	0.12037587572612951	0.13219799832417992	0.027978229439780542	0.07818146047553165	0.08567284911660625	0.0	0.04506915719438814	0.15569905377232304	0.09812671679946784	0.10931323033918423	0.1478022965591836	0.07710484452606083	0.17474378375786612	0.03643745034939276	0.14323323374376176	0.10877123010247243	0.1591910660396249	0.05388026073927621	0.06914956865857139	0.10123032896887481	0.15858710736644663	0.18665022947437188	0.11814435892991844	0.28452692118716166	0.2849879223851104	0.31146330795909977	0.3189564166029841	0.31305769053835525	0.39208014689376486	0.5962496457735053	0.4968819606998711	0.5445013584413658	0.5727615347238939	0.6843305095119226
0.19390276344629326	0.19459174852565608	0.12723985703366342	0.10849207273132293	0.15188504165245784	0.11118594017269391	0.10947758478354887	0.09810849057738148	0.19260692206483915	0.12715578171846037	0.13823741548341692	0.1613291076301048	0.04458008582190005	0.09825742447717592	0.1997844988768196	0.1044842659695076	0.19742552963277188	0.18919900927990232	0.13955341938136737	0.1782247347372839	0.14363355848752593	0.10308405190216931	0.13321574779882045	0.12762436159522525	0.23781227239707795	0.3180623607944614	0.4699407474661611	0.3870814419478587	0.5030087446631115	0.521829625382058	0.5702329545537352	0.5711594395393679	0.7791858786912158	0.611762211342186	0.5890804896828958	0.4406486894514884	0.4217490543833336	0.3231028337271547	0.2667505003499797	0.2651275383019519	0.17670884009268134	0.12191716897856014	0.154808543621638	0.04786003664964176	0.11815356785387682	0.0784994680897486	0.15735673992806165	0.19451444723455283	0.10130935721121398	0.17112955327086438
0.07882571941137419	0.08041586755340606	0.09744956836253313	0.06857410836370752	0.062289324042649405	0.1604123674036855	0.1198835975310354	0.09743244715026045	0.08138423248532672	0.06840295860937015	0.10998455287013192	0.11714170996746032	0.07010263088598387	0.1638056929061412	0.1379660695226011	0.07301497024968162	0.042027112863859704	0.08702981773137483	0.12975962185358728	0.09136534105467169	0.06660664257719472	0.1556419265374639	0.10449053473999109	0.0601961044314585	0.14251832713251947	0.09276099799310115	0.1263780601078534	0.0637720511027867	0.17560711554828823	0.08689485385111326	0.09194598625076836	0.21514022925540918	0.013936015332818841	0.15070786983170695	0.15458276227465365	0.16461230309709876	0.2356458531173893	0.21329024510906697	0.18691729025797113	0.2807449091219686	0.3932847501644719	0.28535187922549815	0.40538739910547417	0.5507206999556693	0.4188894595501808	0.6004345518066309	0.7179017115359793	0.7226282012839351	0.7465370095596049	0.7316694449077689
0.12272827492863722	0.09335846204402241	0.19300831310229366	0.027666824339506266	0.043638687859968404	0.15030504784958798	0.056468176980160045	0.1757996735832309	0.16780405224406747	0.10457434357678132	0.05531122001213886	0.11533917286914204	0.13792148262825885	0.08270442628713755	0.07917068032080032	0.11467863853794273	0.04127720413377515	0.03225430690723244	0.10625929519304216	0.02466995880425528	0.0879659987003912	0.12091588156390633	0.1838586816567688	0.12282372414026954	0.16639124716333284	0.11467724648939033	0.09722924247714106	0.1658304023705252	0.22604635217817146	0.045188560209231204	0.12280492106553291	0.15974090024097226	0.1636829595801337	0.12118488625178171	0.15203305877332832	0.18855730844922342	0.12042128154746437	0.24017156189096261	0.10857577573566035	0.2920078715440088	0.33204717721925775	0.3690589604904877	0.2947853630238171	0.4338312659147863	0.46935912294040194	0.5606481762210853	0.5868378768966093	0.707336999371163	0.6432012202467432	0.7636496933484447
0.18104053992246624	0.1978929356965121	0.15906542010575966	0.20740063257245295	0.1423787154695689	0.18378782045417358	0.17710201025094427	0.16670608159755004	0.23434885089363647	0.16865996960526505	0.1911774503495464	0.2388440003943699	0.12138159780138828	0.12616414590807284	0.1754337784456197	0.13524872717466516	0.19276379793533122	0.11527292899068727	0.11523630007185093	0.2295950993260233	0.1166111062258688	0.12229621681608774	0.14923705996861483	0.21448484610880078	0.14067499869352476	0.11295110208323877	0.12038355263091984	0.19968142169698377	0.11571352361759807	0.18755585563685256	0.2541714602120139	0.10269117167626339	0.11043632648191407	0.1928844595647571	0.296508387393772	0.19249290985180997	0.22542567316454942	0.2480961484465563	0.2201116802628996	0.2684622095683897	0.3386359929236957	0.3398430075180814	0.3484059014626607	0.48169792541389245	0.5311681174824008	0.5626525713315529	0.6268883903944132	0.6965037705316356	0.7765928436472418	0.6317593019972706
0.1498719057933373	0.13836917980844518	0.07645805162679424	0.05149158542708159	0.12359315068463035	0.11098226218137867	0.11169961428469774	0.09730918167947657	0.06569178545714886	0.13136956550297776	0.12996869630310018	0.03151460585926908	0.08859429138564437	0.1912626553866574	0.025040833311483077	0.1267695435638871	0.06292286020499822	0.11301976924118022	0.13282691543749328	0.005008503005008375	0.16019786280178105	0.11445251172825034	0.08390144367477359	0.1069772329805751	0.08679414580665713	0.0432475183769887	0.07938100613449119	0.09611520775764448	0.05782719111588247	0.14235528083304724	0.018504572098473414	0.04744479423410649	0.1617364792753731	0.14090136091187977	0.06790813392417372	0.15399335376201947	0.11094435917136493	0.23980029901422764	0.16567142391668604	0.10937218380601517	0.20188686197535527	0.27907582694173927	0.42060452775834667	0.35947993786095533	0.5289287449638254	0.6268108954328342	0.4293508333823443	0.6787831469174231	0.6956793425035416	0.709207393052778
0.1623270554995096	0.12312550142027376	0.07181455664489779	0.09369843180169277	0.13199320531645534	0.14873599410340857	0.0935468342802324	0.051511609462451376	0.04847576110362965	0.07874339145788983	0.04839969674467578	0.055428398732675896	0.09796539502785714	0.0750555377230278	0.1540489173503369	0.0	0.1968233869450771	0.07457786082809256	0.14345567571543677	0.04006538798708933	0.04662124291476857	0.12904470614296512	0.12317443488130211	0.14136154579824142	0.11879647266901396	0.23768190531363773	0.3026567174437302	0.4094837008749731	0.4676100802625478	0.4861359042768764	0.5832805579597441	0.5417348877674893	0.5586217559025545	0.655711093128607	0.5144617447801854	0.45340330354870545	0.3861595435856914	0.30146102744700787	0.20559688698967188	0.1666070262366763	0.1889125292664476	0.14711700974103203	0.13874764865549177	0.15524979065854397	0.14139257388040438	0.1256588636317408	0.04191853738159484	0.057281474995123885	0.0365735492481428	0.016804897788309896
0.17345611232875394	0.19398667776076003	0.12910688032429987	0.07563136131804027	0.14476306725145432	0.22676201178902577	0.11380503790973467	0.20585723142588372	0.0	0.10324381388443395	0.096765529351873	0.22193158896713192	0.18336172286588967	0.1593459126785425	0.19269543371753545	0.13139750393671068	0.18894179695166502	0.12338063864687916	0.050844552206552714	0.16355803425110313	0.14673640637337615	0.2198977124280153	0.20269290623909	0.17848196476068087	0.2748140495855744	0.20220237352064105	0.4022346532926967	0.3638957768713064	0.6251126529555208	0.6358444404449202	0.6483259442953166	0.747273493359483	0.6463222664392531	0.6894586765993413	0.6965312293624014	0.5013150266932387	0.32165000545329536	0.30436093134532577	0.28898726124262714	0.18900661061958693	0.16384357800312704	0.1497546506260418	0.24965195511542612	0.15349731363985425	0.11669967534204913	0.19806696992463502	0.14692381265194435	0.19850824185333024	0.1117618162504425	0.2980493040822383
0.1474591790935378	0.0598015425205221	0.21254229833005556	0.12956941052456014	0.2269901274354985	0.16452137288553895	0.16757447700489583	0.13824323164875588	0.0	0.1260875289684431	0.13207906604130712	0.10825393324397972	0.14418186866611568	0.1819823347578415	0.15999577727904948	0.16191254180089623	0.16226407980636018	0.12613137996362264	0.14622587851622854	0.050666340967728284	0.1666850707342389	0.12847235187538789	0.24345932766489348	0.12619856062841123	0.22323677736589925	0.29479439679589353	0.3695070687488445	0.4190095549149219	0.4898604737551795	0.5716296647910535	0.6133951942081347	0.6669593700261838	0.712102262554172	0.624116057360883	0.6226415317059145	0.47191333822184434	0.48828678110947926	0.30767725378670324	0.2213695975331283	0.1805105875294382	0.11981951775931922	0.19178485952872576	0.2198104733305531	0.22328622140547139	0.08698269800825115	0.1614199792487581	0.12059165531383981	0.12551782101137354	0.1783737990972052	0.10164916007835922
0.12414278587824899	0.11250342016345524	0.040760620929974005	0.08335875336653994	0.1995005382395586	0.04101539149212115	0.03795105203595453	0.10670117649482604	0.007414699062847398	0.0415611079525689	0.0011985145294403448	0.144146665557187	0.10238595841917318	0.13423460646990754	0.10526528951887339	0.15255256223677582	0.09112926754603166	0.11301282581651997	0.15874814990687133	0.1089327839816125	0.018560674490817962	0.012767297027878438	0.0826389250232276	0.2075295397049075	0.18130254755669364	0.1687152537841405	0.07064218206166054	0.12524527402418076	0.06962575606753474	0.1192347881436982	0.14466218043192597	0.14584885448944146	0.18033459116877995	0.19472162704221097	0.23428778695176558	0.19796835254755232	0.2343576576266688	0.20230603810125083	0.07530597592240912	0.21757378665474034	0.24163364625662115	0.27065151591247627	0.36995822440804493	0.36228507615984795	0.4846833348108774	0.49594141788215634	0.6736881598525678	0.6630669820465471	0.6444722844387494	0.7821229980178702
0.0748529620998961	0.16949929937985986	0.16962831633454548	0.11419784016022055	0.09830391325766931	0.09585422473365007	0.15181631720688987	0.07566271930705395	0.2259900454851873	0.15903191849956413	0.17140413610129715	0.1737131515483684	0.15983403868518015	0.1972199749995539	0.14364436194964147	0.11528498978667517	0.12609244361697852	0.10193631295078932	0.16682111232066096	0.13264588629150592	0.13422722568131987	0.15768086768318904	0.1598209737007074	0.09699531269711067	0.25212439984012364	0.3526500535954524	0.36304212591449264	0.3899344917966467	0.43869381777730376	0.630773524576976	0.6598513368030363	0.6556306382886419	0.582752674365367	0.683439633871151	0.5017127740876413	0.4945297519437058	0.33660077580692377	0.33098460902471205	0.24412346191843914	0.2195237272730693	0.20211527654378766	0.17379169398482397	0.15995026477412083	0.04502971880278297	0.1698519733157399	0.08337196710921763	0.10919582428336229	0.0	0.18374545813662577	0.12862841119680943
0.13607651588659897	0.11599140796328972	0.16224083045132487	0.12235769493604436	0.1048336623403464	0.0706024172342752	0.11805257668303824	0.1002383189040076	0.10917136319664207	0.07604501740837127	0.14783421613716263	0.1527207447776858	0.14798081729361645	0.14750048309540495	0.06600859395157828	0.08423408778323603	0.17046291427286908	0.0707681377130072	0.22451986494243492	0.13966130732378185	0.006562106292658127	0.12642449086444746	0.1785724375952519	0.22766082581347633	0.2845590707096085	0.2805609576173255	0.33181522950799724	0.44977286536464195	0.5635596070173087	0.5621492533884204	0.6724446641561503	0.560477004356489	0.6796014232098224	0.5913619884521256	0.5993314309549687	0.46532211904096404	0.4388757743106698	0.36267611960211593	0.31919408225633183	0.2113962203055505	0.21582223657686175	0.19863898559618104	0.12449666198740028	0.18021641875589514	0.07663534452380921	0.13696885508171838	0.09466008362797718	0.16067076469803368	0.10062551073852073	0.2062242384449976
0.09528792560113832	0.14829389360590634	0.0021884326870998607	0.1980795303738583	0.13630627613791066	0.20180353497535428	0.0860766043293852	0.006255097706783375	0.2144275218982617	0.00030032762425296	0.08310098814825422	0.12890537481036718	0.1150410021310197	0.19089301390455737	0.12462563027709213	0.12441962997244779	0.13735831886377495	0.19050482676759475	0.07071917484274949	0.16643938422501875	0.013578739502954516	0.11792541171267866	0.15804620300193323	0.1556088826318061	0.0818927229117636	0.12638202282561767	0.14910558466008395	0.17209387796002573	0.14812484167229553	0.14471924982987078	0.1369932339167912	0.09914554745042305	0.10749486770019828	0.026789466165078064	0.17489115378081235	0.19828080889434374	0.13846883040826116	0.2097842940922187	0.18808739050419107	0.2428163321921141	0.24232782808773257	0.37026125170619956	0.45188169688155577	0.3343766852195955	0.3797948421818757	0.5339043214493755	0.5340880780070059	0.6262358640798348	0.7328433077505713	0.7972392846454393
0.12913234943744006	0.14734781134492975	0.18259007537944497	0.18757120765394758	0.1986186229076595	0.19345541884951775	0.1662489104285161	0.12931527954077648	0.1339044921523424	0.0	0.19659354929065165	0.05280680135359822	0.13755288764545948	0.12547933444752607	0.12346702928730793	0.0502109600283505	0.19552980890079666	0.23777882485484197	0.19910946871359217	0.17805832640935634	0.06187244489489763	0.18402427485703074	0.23811560291992465	0.24381465697559024	0.23645467420036395	0.38432933553120213	0.3356368853029004	0.41777864213223015	0.43565268304743354	0.5726127243153563	0.5293626635967354	0.5972938714917287	0.7929165878994343	0.5146905857415206	0.5373664798926554	0.5211779232297897	0.450225209691927	0.40112890919096644	0.3536493518136923	0.2916939834040658	0.21809892744634843	0.10474572593151377	0.2887032526734826	0.22833634629587618	0.08615814368690436	0.036330684813301956	0.16005114717864924	0.09240117839205225	0.016322351103089088	0.15943612452935216
0.16035547090740368	0.0	0.045665817095768044	0.09205296430442897	0.06649045932723381	0.1364620278989149	0.10313213151216864	0.12604767995832142	0.15725963836512205	0.17814194320974686	0.145774231650299	0.1398041395897758	0.15037479093626852	0.08196028972306602	0.1576289282532158	0.11574615248833464	0.049525490357723204	0.08024893764956158	0.13140550789394084	0.07591337702626791	0.1317135834180496	0.11317044970190646	0.06120477385181444	0.17797032134994567	0.28599761898132964	0.23863220119839998	0.318989704357129	0.362785122225495	0.4123202592960369	0.5395420907092905	0.5890348648155513	0.6913159642633925	0.6088963531797094	0.6011851872351549	0.5610007139130214	0.5388828672619873	0.3923313989994843	0.22972550041719486	0.23013144716776807	0.2029176002588984	0.12462589788236697	0.13670588965659933	0.15869754277020234	0.01945900504662379	0.09538545276504756	0.12769295539818656	0.041277695517739195	0.19428317924144187	0.08128284384089195	0.1854360918896438
0.16823032295581977	0.12619578036388387	0.26313726737062093	0.12066944156281978	0.10617995753940883	0.11924865780717127	0.0	0.052561535847867435	0.0827238827988816	0.12149935169056109	0.047160356866673685	0.07803140616060229	0.13540314676819942	0.10379414769891138	0.13483750543573195	0.17283979947100417	0.16667844545882154	0.09503824577664804	0.16694587834136426	0.11609809245511157	0.09116162582837749	0.1250987873557697	0.0908135299582149	0.1696245821405876	0.1726424208716614	0.22263134737223642	0.06673715929797669	0.15229817928434122	0.057032359001595756	0.1597223072542696	0.1791374570951076	0.09969711309270639	0.04527678378183449	0.127844511691081	0.23104827111746384	0.19098874131031632	0.19459360838608447	0.17862272337339094	0.3073956124927285	0.31994106549821727	0.22550685264031303	0.36670927866236147	0.46567552328055006	0.44794162677885374	0.4034036990669133	0.5581966513351521	0.5808916522596914	0.6261173558917854	0.7025976537957257	0.7550932888007161
0.15413504757148813	0.18094858737947414	0.1486410453754561	0.17267718578837202	0.08175214793438874	0.16469203279325897	0.0875665002671436	0.11791281530989191	0.03281985101129797	0.18077460294554454	0.0	0.024484289050172713	0.07325907004900753	0.19552809548914854	0.14923349897885793	0.1135822346570757	0.045709039868965386	0.17269846337118094	0.18943328862597889	0.19776509723228036	0.07187445370070455	0.15675301963867672	0.17419460490828836	0.14133445840757256	0.1332825565541076	0.3118725358294867	0.26946462762848505	0.42637037256954124	0.33964145391321426	0.499287946955224	0.5259291041809468	0.6506223228646546	0.5799554230449967	0.5609637360723104	0.5572055229413343	0.53352166380895	0.4757164625647169	0.2778667207848428	0.3081832190559577	0.21623240606677963	0.17849004508569707	0.16019305506892018	0.130256976957049	0.20355566499005828	0.14459429974869473	0.10291503676801964	0.2109164907234603	0.12509738868842202	0.07254470652266115	0.14624701494278072
0.15073450380692416	0.15628132401273262	0.17824093022362816	0.13522508342748885	0.14005608210550505	0.04183673054193291	0.14263395300773385	0.06195074640516626	0.11670801614992041	0.11560689642746687	0.09082034610508875	0.1261388563064901	0.09696803765134855	0.12334082765648743	0.12782686908736418	0.1600121579586951	0.11710110356805177	0.06608302316823428	0.13650217720848662	0.22888221267043835	0.13151620262034483	0.10259278949379254	0.12289279016971384	0.14693680454208996	0.13314768705173774	0.11511817605337155	0.15904234237802906	0.15746184923783135	0.12632391607380966	0.12589219452635192	0.11141852015356764	0.09013810031630273	0.12633014543247972	0.07079652337452501	0.11693368212303286	0.20775914323039885	0.14569284034223623	0.3452015038882174	0.22691754710115358	0.2577786367491051	0.27743644770286874	0.3486334637220913	0.4027341626733085	0.38849647016102123	0.41368675688555834	0.5810092833473507	0.5303367609974659	0.574032469220767	0.6180440225213444	0.6530623192848835
0.026515648039784664	0.05147916290552762	0.18657606402448404	0.03369672392966239	0.081611088880236	0.10668645356870397	0.07853713103367585	0.09574048963044794	0.06920548883264961	0.12463822857161676	0.16255337990731067	0.03662981580755682	0.03537091377630553	0.07120601308279301	0.00651297894432237	0.06407055732223688	0.1107704381795034	0.10168157646463816	0.0825923482365378	0.038326820025427165	0.11294009077293742	0.10787843090804793	0.17609725453742578	0.1185575184188279	0.18524812803120158	0.3299517106768228	0.3513902377030927	0.3325344774878005	0.3949539906237793	0.5976334632524909	0.5463105683244197	0.5641767467228914	0.5917409907518717	0.5076987645773171	0.5779285637769855	0.4898051852425885	0.3380893292699738	0.2427278439577311	0.2295771877934759	0.25730808568556485	0.025249928805109876	0.10032317210911623	0.0968647163226153	0.015768505065778145	0.16580728579448517	0.10508449906789599	0.02453655450141642	0.15503843649837679	0.11474032502289482	0.006009616554739522
0.0050435585405847845	0.0	0.0963608019356905	0.15940601785503491	0.20580347541915683	0.15245936770990856	0.137590167112365	0.16676407894630443	0.1394615082099544	0.022018893719288123	0.11555802214127335	0.15550930298364235	0.16414060723757332	0.1819177142370297	0.027806062916587465	0.21122672038469262	0.13744816472608082	0.14324329917342166	0.16569420539770055	0.19870604180798743	0.12955030274252716	0.23047518947899343	0.06922010385602893	0.16654362405832654	0.13540307020385145	0.1524735379390436	0.13947495221393608	0.16341300391843064	0.08584137711938218	0.1866958160119397	0.10298400755132862	0.21967003246374456	0.12198486721419763	0.18264149699017182	0.3184317787604634	0.24499244051022348	0.11765061045623336	0.2312932249564308	0.29407525357927744	0.3023842694035998	0.35210872802840076	0.3615933035232412	0.41433369791898483	0.4462653299555824	0.48308861583248913	0.5509950500126827	0.6543356789696947	0.754894873809136	0.6756145889171986	0.7273220547208301
0.14160598610650355	0.1640883413088402	0.12347606429428072	0.10374375529873393	0.1280553986142034	0.12452393502403583	0.0	0.11062228957003153	0.15665314465468316	0.012996125880963466	0.1472903813909755	0.11665866333739662	0.04249112102826804	0.14414267351417717	0.12097236421286676	0.16588318167305302	0.12932736151184818	0.08099835157996103	0.03724560230578378	0.2089679783664259	0.10980570181720152	0.19011467400750173	0.21092956597080434	0.1916495914960072	0.07441849084711646	0.2614033078309412	0.2929849654414987	0.36184152132315867	0.5174297036949903	0.4167163233699549	0.6074970935823152	0.6320227273805362	0.644678822367958	0.6047987550639113	0.508118698570801	0.5474394423083316	0.3995552248249342	0.345830101189668	0.23547020995125661	0.180215515049733	0.08767371753402939	0.24451393580342334	0.18162704171868774	0.13892463381566897	0.2218864010254289	0.0294466114526368	0.16908780186178915	0.0656809460384117	0.20447784634891872	0.13523214156461458
0.10774793421622395	0.11915288437434654	0.08120154982053526	0.11611588996194634	0.14656953140960646	0.11876300727596666	0.0	0.11090432287313286	0.08098596976283337	0.12236289999727436	0.18525630886577762	0.13296107645580457	0.09201968523453083	0.22983974542424618	0.12662540737730546	0.07067052795456771	0.15966191280912342	0.07447328530793292	0.14536483903110514	0.20517027183794598	0.07747151536362437	0.14374734896884406	0.17020565874762789	0.12905097188640008	0.14800845062573711	0.15180552713702614	0.06054020270861805	0.13356851009821824	0.15774944271182448	0.15316290931642138	0.09608047466084207	0.11334029930657093	0.17091074975480058	0.20731048290223386	0.15890857486159232	0.1403248828562379	0.23148354768728105	0.22387719324210467	0.15465685016902328	0.237790522105017	0.25500441898244425	0.3786568883191104	0.35676619526834413	0.3782515227614472	0.4288580421288419	0.576635849083085	0.6567825495555946	0.6106017772621927	0.7438641611085614	0.6967750154461871
0.06307951573413166	0.08234174079776699	0.08223315764030398	0.05012274446319754	0.1110615018451112	0.025246690243175857	0.2077631659375661	0.16077638299956007	0.13049882877133334	0.1583720577095242	0.09346326862370927	0.06255569349947665	0.1546563326362178	0.16359015567386073	0.1617296949160045	0.05542030207056085	0.05015157976615684	0.0861521494566212	0.051910611169134736	0.16509909284923954	0.2188870768032079	0.14625034054756625	0.0749508853068031	0.12130495800957154	0.10481100196917208	0.08791880852544198	0.13321413421063596	0.18434735732918123	0.11562729949723796	0.1193927275672508	0.19374028075457603	0.0989739635450854	0.12517490003525983	0.14200800775013186	0.16070990932627782	0.2803842989833206	0.12863291903019664	0.2569907907099469	0.1888613260374202	0.1832607582520743	0.31045769836210085	0.308745085164805	0.43903280017001767	0.46689610161591416	0.4819898536933565	0.4224195893536444	0.6496848052954614	0.703764737039777	0.7244710686173986	0.705881914344788
0.043263800823906504	0.26663954756519986	0.12777431684127094	0.054866666961955114	0.2095900658021495	0.04590228953746094	0.07230112732706817	0.19384685626287623	0.05257793772955637	0.12601759837659682	0.04897749114299454	0.15122897283339254	0.1902133541477417	0.14121561085539275	0.20181634208082763	0.19447241343751395	0.08573843986849816	0.2512460439297972	0.11305299664715471	0.1295702752150531	0.13209343720396668	0.005655300812820087	0.21661723675749558	0.16138514990172814	0.18550199717438814	0.17739483403616335	0.29339449399110296	0.4083262252074771	0.4464538249918274	0.5285976433876612	0.6502770692269356	0.5748628807820487	0.686253816146426	0.5889641244496097	0.5359302843469796	0.526872667359882	0.3907922064274127	0.2918454550402757	0.2997071058037172	0.19713783170439253	0.2620871959567109	0.1277306027674213	0.06408935886723344	0.1360538407522166	0.06021287920667164	0.12437319388051525	0.05749689130410293	0.12595753833516812	0.0557235443202784	0.15137396686839544
0.09520308536180407	0.13091761138230656	0.07804611490591247	0.15822740449732253	0.12148164508409452	0.15730369834437632	0.08310859245722671	0.017564346960350544	0.22069234121735623	0.18957658812977218	0.13159281240338178	0.1582106463662702	0.03383665019766522	0.11884143492835023	0.09594347727419839	0.11710273595661624	0.09401395292933391	0.02894731525579197	0.11784390772600135	0.08963283314974947	0.24383569589600163	0.1600674524392712	0.15580618457704515	0.19013279056831783	0.25232291352275704	0.2601914900916459	0.32106391431747344	0.3789638372081797	0.36775567762893224	0.6033832261142335	0.7637443886656686	0.6715441502094759	0.7161166909217781	0.5492092185567188	0.6750838207464115	0.4517243118747184	0.5290164945686	0.2127864175596336	0.2645637850349684	0.20173903625346176	0.1935146324401254	0.09172791432859038	0.17070918641596433	0.09796042103878394	0.015941226116116394	0.03787804458611677	0.13827895003150806	0.18434700483832273	0.20142573271962136	0.13448923422695794
0.22375285249368795	0.058469956793414025	0.14861074076548406	0.03829004218922868	0.1248600738781143	0.13794078395933734	0.11543824570660133	0.18430601820767478	0.12223346767791218	0.152510874794986	0.08850066942482573	0.053785987575317586	0.03876106805177597	0.19479077093455985	0.15763991878081435	0.1602094298771122	0.12054691716054727	0.14517799839497894	0.2342441113230021	0.0861231959908395	0.0992576729652787	0.126637854442763	0.16257358854260323	0.16894819737050737	0.1746525218556284	0.07545405512127805	0.0760078966108498	0.08214738149348907	0.13949830959426146	0.14827251602515326	0.1593905130177633	0.1307090541946042	0.12514550655245396	0.149681575483276	0.1330210398743771	0.1913570682027015	0.12967090710774898	0.10685440633707226	0.2546501241837625	0.20103822284053213	0.3319708662545612	0.3063319163260204	0.36489670063379426	0.37757484830734794	0.3982849467521264	0.49071030057366666	0.6498852834212192	0.616113993991371	0.6577511863217085	0.8780107637362043
0.11870807460112584	0.10735303909643283	0.0074199004018316375	0.1345542579063064	0.06671560143939789	0.10319104093809636	0.07305202649270828	0.21687259635631673	0.1696679434583023	0.1822473118298999	0.11597789037564148	0.11849136245772932	0.15038804408720233	0.17285702122846272	0.09940616176516374	0.08723293469705437	0.12516415416816581	0.20696028222435764	0.036681206709529755	0.1510007030110008	0.1289182214767746	0.2565363366176982	0.14317876765128107	0.2662888409848811	0.17050429716869395	0.24127835626821195	0.34395185311090376	0.4282424303909507	0.41724973416229605	0.45469874310270464	0.6637010811900673	0.5423528163437289	0.602369208975437	0.5696451536203762	0.5588436962867128	0.46727596457814496	0.3759988063454244	0.3179635675790848	0.3630971995462148	0.19601400823998072	0.21015220804604215	0.08645977570204898	0.10224798974599836	0.02392443137467578	0.2205261635387127	0.07270782152739226	0.00612094420305121	0.19508754480384163	0.17292791218294898	0.08041777591075505
0.07116848549873799	0.06524547248073091	0.1261455157218486	0.06547012231842117	0.11293822148410995	0.07183296112307717	0.1299101885054541	0.0	0.11809074555900717	0.16910967071166488	0.08320635513501541	0.0586696587356055	0.09640542295094842	0.11568934293857917	0.15333723342099653	0.10706639742728828	0.10487802643069667	0.04716504197434245	0.06329012824529437	0.10827211952376513	0.16655470906485675	0.09587958182932661	0.07793883661055682	0.22681574952811662	0.1096068654519971	0.27563162751523446	0.2650121066684773	0.3751342711705565	0.4359635038002339	0.5714601774260166	0.6874528731488653	0.7323977547676485	0.6421658649271229	0.6614420502871757	0.563760855837448	0.4446555099066847	0.4342580469226802	0.3252302081858551	0.2607638817979241	0.13352116882755985	0.17287357705032189	0.18189330059233288	0.05793840253107338	0.045829320339424856	0.06535597832644467	0.12198811976881273	0.11384505678239858	0.13732802284191145	0.061857052897557586	0.11495387343638201
0.0	0.08834894004411538	0.1455614349326575	0.19169143248424028	0.04639911454488085	0.062220571272444715	0.17564546090404073	0.09978344838521414	0.12854943149587836	0.07043324001665954	0.020525042218334566	0.1651472943347424	0.14201443066223535	0.12641816285001561	0.11305441491785191	0.09184856565933662	0.12322899284145865	0.05295218360086	0.08455429665437325	0.02031011830462175	0.15912521818771672	0.0881832392156056	0.1918017751394658	0.1723893054676168	0.21916347369104566	0.24387892719459553	0.2391665553714553	0.37672420113900834	0.3090364512363161	0.6241089614636715	0.4960355489831615	0.5072667610073119	0.6621534134083685	0.71241725958996	0.5390050159092956	0.38187287801497083	0.3520086590415904	0.27575232705017644	0.2517709092309165	0.22447097457466617	0.21230274484185113	0.17065030780675008	0.22060386141046884	0.16349203467627507	0.237128687911411	0.1117360347961909	0.13631486519418193	0.14970155991455178	0.09255705709038535	0.09940319604599278
0.07961856214812076	0.0750201254837053	0.11623467006202076	0.08819752592750613	0.10518658872441343	0.1093498103133296	0.027341874779255378	0.15668668843162875	0.06314867592466464	0.0	0.17625042307168365	0.10300283828898513	0.08445479224119849	0.2336805269773018	0.13049020744705828	0.052479834870676374	0.07167654505767969	0.06825440221009461	0.06444581946107053	0.09774759033542803	0.16660583645990149	0.05795029647752379	0.04724384380558021	0.0011545102933942508	0.07261014176149201	0.03140613275591277	0.08732375669839569	0.12451170043539192	0.17632741110744113	0.0531492049084664	0.16944557774021365	0.17019361438146194	0.0888806437497073	0.09687303185473485	0.14987253587203545	0.2540601789671797	0.1111179586326634	0.18082271829561397	0.18664417671466654	0.24030273788755874	0.2486894530401692	0.3544346028592519	0.43529082092915217	0.43952278199911293	0.3834441942692217	0.5999719889005465	0.48641418989362967	0.6280569144278088	0.7428456990389993	0.7427334313204363
0.1620596917308611	0.2569939772820413	0.1639571223799935	0.015563489335683545	0.19065593854141666	0.0842317434309703	0.10465737422112002	0.1635333616281372	0.18833861230989044	0.16602453024552438	0.1263668708878851	0.2563269109482068	0.11968580907323294	0.17921646856629844	0.19221411981700148	0.19467331984980635	0.15007055864011967	0.12362068244645584	0.11082685420627794	0.1988881097847352	0.0	0.07467819626631733	0.18072942219137383	0.12509600088523434	0.005365500315900564	0.15068199824205378	0.08824115696463491	0.08526954329169602	0.12179043379381502	0.12108557039005653	0.15874443034858413	0.16285621446995407	0.2521570676495956	0.2092666314638351	0.18166659321631792	0.31105291071650215	0.15816270889498685	0.22463351952581004	0.13666225294369566	0.2917229772583567	0.32420199765859276	0.38095823212113944	0.3688987149753729	0.48908723677960203	0.5716579462078956	0.6393530025004885	0.6472738370974935	0.69287844842827	0.7698578535178151	0.8130380690068602
0.2073870162163939	0.12404329732926356	0.09922681452562128	0.07114005691367561	0.02440227814334731	0.10632320816198063	0.06313131046929171	0.039665644312158604	0.14869431991536464	0.13284420616164896	0.1489938533635242	0.08827186326964231	0.04498287008674426	0.10443836163014159	0.07508960363563076	0.10092944463402338	0.09985117767984507	0.0	0.03912658297889957	0.20131566307775645	0.12662692956915422	0.03287331360853507	0.06831671193931216	0.2602222078686825	0.0621568299202694	0.06825395869614165	0.236396063544022	0.06183013830947423	0.13149191881258707	0.222687826369386	0.1014704331770223	0.09346939139844451	0.131555290492821	0.14959237023628086	0.14991074358268008	0.19858663683550462	0.17613971227532213	0.23488042702688003	0.24024644845492724	0.2713646496130604	0.19836788674058262	0.38465434212807226	0.3416717893693973	0.4028358510325117	0.40693490976231556	0.5537825094119813	0.6373188917111275	0.6926137276756543	0.7335493603566802	0.7238382933827863
0.16760064040819786	0.058953376280186	0.15707843153654832	0.14833276934994843	0.16190292803253128	0.18503310163853898	0.15785728363742255	0.11069589341060625	0.0795640362804171	0.17138091822294105	0.13489340783454554	0.06923393930668298	0.09062799726472635	0.22051883922054755	0.15525118168083998	0.14106852330658437	0.1903704754400213	0.1767754038526786	0.0781912227466733	0.09905121461774101	0.11499162245122718	0.11371605452930567	0.2200664586437214	0.19928587528261427	0.10020822808936268	0.20853988053221756	0.2848877499190923	0.39006438188352627	0.4434330096537352	0.5299316249280079	0.6250429962231284	0.6427052654525814	0.5785403986508459	0.6667131900603389	0.4458024830526578	0.47373059017410485	0.448501606503388	0.2507360891198307	0.16276964352440812	0.3257554278146142	0.22022852589569245	0.17104596067226324	0.0725781300494228	0.10356596581407235	0.16136140496439144	0.1741595183024275	0.1854195417837662	0.14210914062785462	0.10892797548122501	0.2251265292628064
0.13538587385395273	0.11799437438049222	0.1118426195967552	0.12038454056872672	0.03883029651386682	0.12740341290984247	0.06361680528303758	0.0968029490755578	0.05128196282842436	0.16694072919789182	0.06834817740647335	0.061227688639593415	0.11088171081634872	0.06785035948583303	0.17896371688604334	0.09490463225262157	0.10616855188941138	0.10113637618082832	0.0581230273823248	0.18298650078670559	0.10006110734994597	0.1417330006548831	0.09712824842557485	0.06892017438677318	0.07444482917290457	0.046286952227926344	0.1349502576953002	0.12341834975899299	0.1166796298659704	0.14270585409732237	0.016245055041703146	0.1577348479533178	0.19940969523556673	0.13176940546711496	0.15387647465926949	0.15241104907368302	0.1066672877642482	0.208166846837536	0.3098212228897146	0.2892048658989912	0.25687048948500735	0.3582871910980526	0.3634299657579706	0.3452480689006591	0.45133950649243065	0.6332775959425521	0.5433569238479462	0.5847458231063231	0.7713692506123044	0.7560841173698403
0.08815521043939152	0.016019286690622418	0.05007032830737543	0.12661341372915713	0.10162504297534408	0.07596862054036019	0.16578680001780366	0.07937992197841155	0.0025075688253498843	0.0496178155363082	0.13638972139423128	0.10413338861055824	0.09652483495685049	0.04309949968522919	0.14862568255683287	0.13322807517874646	0.06973140222773176	0.07017154760275164	0.08326192716513794	0.06966870462733667	0.04749699537113368	0.14937002871475474	0.06748489592658667	0.027719966306791872	0.1245922072162272	0.000492571671869769	0.15950388738275337	0.0767096442267434	0.04178662247771586	0.1587922102538135	0.0561638578787901	0.03421721775314411	0.0	0.09945474447339238	0.17756201721811582	0.1821399672195629	0.1684711129965148	0.12255540304777846	0.24158014591997384	0.1697431943516668	0.28319476419393635	0.2575043899103039	0.3599921099388122	0.35492712178888053	0.4923789067824959	0.5187009820323678	0.7097735658418467	0.5913441003693047	0.7685718676565595	0.707333505970074
0.10713804807735534	0.14796828433094444	0.2425307889828629	0.12985237777386097	0.09305369089861225	0.14654872633436056	0.2415671489066484	0.21225722815983047	0.08134924039758794	0.18894957746792232	0.11754738179101386	0.08442334660736302	0.227900148414465	0.1116983813652342	0.06485849890230497	0.1736664009251172	0.2538741703484182	0.06918903218168725	0.10828239906272297	0.16946063407368026	0.12555717870440988	0.1173638572811744	0.21742727420216487	0.12765979092993052	0.2050357073040575	0.3575213101112256	0.22808647676877225	0.3809226295997364	0.43470784901768905	0.49868977010032356	0.5650354665190251	0.6703494529971622	0.7128288555179565	0.5253573043202069	0.5339928144222987	0.5351116012542771	0.344065879669411	0.3135363413742857	0.24279492265571945	0.16200789843916116	0.20208634685595567	0.15377568393759325	0.16752428027523256	0.1392402853101023	0.18441083370586348	0.18703643356618357	0.08737442208120325	0.1450258069030802	0.17569415466028465	0.1790556813930829
0.12728436986233918	0.19232975751854495	0.14385176389255436	0.12252680841160064	0.11899983415803707	0.06977482857470658	0.1371975108930202	0.13239783149163237	0.06776096862569018	0.09304594965322074	0.18961203529864437	0.12222863812342177	0.08294599827577036	0.18901187004985162	0.016663495574845245	0.1722730787475547	0.09321842217992886	0.11982083162046381	0.2314765487591138	0.16058613934171417	0.19727678613330543	0.046283539597709714	0.180888131728254	0.17341098119073206	0.2563076968717241	0.30086310950419104	0.36096006716109635	0.4328239605399667	0.5902548741708155	0.6129163141775683	0.5947924176848874	0.6768426903553895	0.7730749604260452	0.8043599260533488	0.5562995098382145	0.5622741287123674	0.44729043642565947	0.2542965664245311	0.40181467433403467	0.2532780313929674	0.20858430650310833	0.16655416400756928	0.21341471969357417	0.0702899651965798	0.1504391308495889	0.15049600527391935	0.06333433585214716	0.05705797370910643	0.13696488393013673	0.04161398520346466
0.10002586510110056	0.09360814901312627	0.04498503177957603	0.13179943927826368	0.07079689465060225	0.06577049828398952	0.0506493988904863	0.0	0.16657403504342808	0.11173762015534047	0.06431159357172148	0.08083967112798286	0.09647382734825696	0.12695587528830057	0.08045211675258304	0.16609477405223022	0.1335302052987885	0.10586702719572233	0.12389639230181931	0.044443007514986525	0.076211743856899	0.1484172496373961	0.04422807689068367	0.20150379227695409	0.13966637119041575	0.19462285460062345	0.36624070737349956	0.3531891619401746	0.47751117447981517	0.5333365942996448	0.5361004115258806	0.6362183722824958	0.6559584767934392	0.5312654878765051	0.6115427007267014	0.450703758617472	0.3778618648751938	0.3507807575084778	0.21902730272578724	0.19360924143696498	0.14706282085821448	0.12082633640087483	0.0678301950090699	0.039089459799169994	0.028038314245920275	0.1292947801785031	0.07916581291475926	0.0679369117036158	0.06255852136478651	0.1273448002475178
0.15265232402742374	0.0	0.14952673784488205	0.08580076572959286	0.09524842801386336	0.19958582865614596	0.09995153379974889	0.08498309456421554	0.1540795955261663	0.08019478098560881	0.0783782557150128	0.02447095894504277	0.16583462649739758	0.09141233361423223	0.08683833867118089	0.1725971177812058	0.14227378682107736	0.1080308294380891	0.11183167151125938	0.14949687069463852	0.06540090906553186	0.15677293574147683	0.08287566281010574	0.09699299589552614	0.07644279561498028	0.08036991045225597	0.1135034324306742	0.107096555293232	0.1406967354280314	0.16143756343439494	0.11096318776760537	0.11970296196582662	0.22343053753429765	0.157445908395469	0.1482642012132346	0.16200985126769948	0.1846125859847195	0.2173885241800142	0.21137893160879248	0.26266996571947626	0.32309559310023683	0.37702578040665613	0.28906910999228264	0.44207505913478923	0.4866883784072487	0.48458793075171736	0.6257681336716269	0.5856248495160755	0.6432754651061046	0.7013315545441995
0.12102385355532724	0.12954952385763643	0.13797803446812743	0.1299561760922497	0.09063814403520323	0.010842997001030169	0.15575472809740018	0.1039175856913552	0.11619488681305666	0.07356935698306982	0.09428966695149522	0.061291926225921216	0.10758659006638714	0.09046852297433718	0.08564096924589773	0.1498207237644421	0.08501281734333457	0.23518722684697416	0.16745862137816234	0.10645007149203943	0.06982367213124303	0.08746351118054019	0.15631155837115654	0.24150704259378836	0.171849765596348	0.2667433149404396	0.24299100140463867	0.3220352300810411	0.39304336939741114	0.6100615401779974	0.5753027292733746	0.5661636588983856	0.6471078657586615	0.5573827020939651	0.6195716359408956	0.5109832068690736	0.37351672538295644	0.29992744430580864	0.20792406100156174	0.13534207177486177	0.12537442022173506	0.12334291246119869	0.0630449950421956	0.14916601345137318	0.10693312086665484	0.02002444163842454	0.1303579571337342	0.04969405782854852	0.12742788733245125	0.1362604800308235
0.045829349554950466	0.05365152221792988	0.14148768547888596	0.14757061680769065	0.04610716495764431	0.05211463251804482	0.1348970862233363	0.05823256330327055	0.08209489192028928	0.10542861623655347	0.0071936388927936355	0.0917335780852919	0.169871005558384	0.1933605921343311	0.17931880974675565	0.041881464099713134	0.12702700932357971	0.09545115889623974	0.12663987673719984	0.19793952772089904	0.0	0.14072001487834865	0.10337239808028763	0.11278744137078453	0.1762929110949801	0.23447302379542298	0.3351340370043286	0.30854239839871794	0.36010046855442307	0.42939435344258364	0.5049485579898126	0.5837890538349814	0.5079816193130003	0.5159475371470413	0.4432556335191738	0.42337429422102957	0.3150446538602343	0.3288396408943548	0.2186417480207748	0.22159503933385033	0.2129324654081999	0.03537709165613273	0.04873463006438698	0.14233709493684152	0.06795942554108313	0.11081189613776328	0.12059831802299677	0.1452088896539694	0.15833518955972076	0.07109956937475564
0.0483258606110053	0.06283469621551452	0.11087016016737773	0.097681915522227	0.10812713103116824	0.10620158602848195	0.08845032058165825	0.11159858869463253	0.0733895403604289	0.10577350510258088	0.008412267540905634	0.18395228968811947	0.15047160230069656	0.09122942489363915	0.11416438118713532	0.08191413165166958	0.1515301074172365	0.1712879627476806	0.09102347112139812	0.1811846462343159	0.06449257652133775	0.04395883148981014	0.12541955321274512	0.15121085675713303	0.07808039818014421	0.20332341996149322	0.35776341279007673	0.31144387699198733	0.4372475908045133	0.49584001452772275	0.5781904025860066	0.6872036896696536	0.6088256206731363	0.6212662739659973	0.4214926530135877	0.3682378138879314	0.3884295249909805	0.2567844923701561	0.2727405655447	0.2921586796933311	0.14766025505529723	0.09717463010760176	0.1584645072065114	0.07090398047174006	0.12327992647362163	0.16482896039132822	0.07527185123683035	0.11619599842193844	0.0	0.08043976785323748
0.03536331250969532	0.1549393049616559	0.059152333215529394	0.2796464663636178	0.21653713808843802	0.10450729765404422	0.1371475468234728	0.027046218769184754	0.24208714021390987	0.1557136641032789	0.15524005019352466	0.11222948028392526	0.1320296789686025	0.07799514363911729	0.22020548825160424	0.09923509562362139	0.07273919175464219	0.1432255205900037	0.17873112854874612	0.1202519612939719	0.11950694850349694	0.1772559967751366	0.1392162114591311	0.21123401405521672	0.1709653751199562	0.20215228757800102	0.25481235351560394	0.3920767889101374	0.4547313961259017	0.5498706832475614	0.5857021407835633	0.6441196623438655	0.6396759788849283	0.5768213114201097	0.5747931153185898	0.49933485486784623	0.4200878369820385	0.2998636882752221	0.29050443466314946	0.27753158374967646	0.2619246782905614	0.1352011079903768	0.13021024102596515	0.12805776141515895	0.059477137332858136	0.20284196197379506	0.23419087452115864	0.1706302536075412	0.04162905704162451	0.1653605417773296
0.227565498391157	0.03610602782182326	0.05083162306228902	0.0	0.07206057369594733	0.16434128498612693	0.09597058862658568	0.03699685869114707	0.008577227914981046	0.08763259015080539	0.0690501245878269	0.1574290972494401	0.18964461047384293	0.14728012812075222	0.07133993738845354	0.08357637628508445	0.17957497079521706	0.21478365774502095	0.11943812506906985	0.13376560220507488	0.07195695407903455	0.05910515931201232	0.06393529752887621	0.08236153737162397	0.03209826643762806	0.09120499704718461	0.14108012310731471	0.06015425537837015	0.15770391596801508	0.06242446808561921	0.15659992439604625	0.10642443657573113	0.08783187847970604	0.23329057168900796	0.14264601694466103	0.07175679930751902	0.16307556341760968	0.21695049121637108	0.2324889576164012	0.23266556687733894	0.25329008635091155	0.42343365879912265	0.3488364059835421	0.533715113391281	0.38150939130963335	0.4595931075733785	0.6256777865062302	0.6008523373131934	0.7811814567237613	0.762115018709913
0.1888895533503207	0.12829003486155438	0.14185291290354773	0.14866528293261647	0.03613667918909666	0.1439271049974349	0.2119800388683226	0.1684427402337029	0.14341177459240814	0.14714954610019776	0.1780305117779692	0.18683886698861427	0.1147405076287707	0.11778127727980038	0.15033919504906368	0.20867453775892447	0.1514274647865591	0.21648400477740137	0.18921657243603762	0.037292206420121474	0.20571149334851638	0.12067875110704823	0.15893432931850668	0.2069126273930506	0.25972955445532436	0.2919681178201065	0.3948552933226805	0.36020556039701396	0.5940637120668584	0.5257666004878185	0.537634356290391	0.6800996489036462	0.7217949036193025	0.6447873956846615	0.6053048759470797	0.5064933778161974	0.37584336434725535	0.3729186968313017	0.3053645955481373	0.24473440866274257	0.22493381729384407	0.12713688744812382	0.15729905340576525	0.1609787253463957	0.0707764291542989	0.14751020951888286	0.156976369747568	0.0	0.1390261218255711	0.19257922316437454
0.22205140608710985	0.12734813470557335	0.1719610452801906	0.20131661217754604	0.13513393597652731	0.21156598031615412	0.18643558952209324	0.12642313501081576	0.11822785525990707	0.18493431135423963	0.08824339110648437	0.10932617885185406	0.13644391391951313	0.0760599033238094	0.22228643537524423	0.17587623880065742	0.13836999887992144	0.13526752195245476	0.06801594085810429	0.1983550869204075	0.06030465264933707	0.30879740593358457	0.14668514120529302	0.19578403035228106	0.04021895485151181	0.31030324237178525	0.3338264385221365	0.39574243312799184	0.4749529052176895	0.539669335317632	0.6337066491593252	0.6598409674340835	0.639062631718263	0.6266766531809862	0.6163339287570672	0.5339462449561974	0.44189224868263305	0.39044445505526637	0.29058780984457816	0.21090123203825079	0.111068532202156	0.1919868752967897	0.25653577529755006	0.14922274178305364	0.11518734230754296	0.13479499473528883	0.12342055852304559	0.19097454658933874	0.11205014625660249	0.09663553594090582
0.06265031639357138	0.17956341893385305	0.03854138697880338	0.1762770603059765	0.1515855686447486	0.11721994967364434	0.20748392572859964	0.038203490741240964	0.2084970317900029	0.086679019711547	0.13642176218797164	0.1825028909363016	0.06322629033779317	0.1939588989845202	0.07660864905592614	0.06730590175787383	0.115584731018788	0.21392072803904308	0.10575639970139816	0.05866027803192679	0.16665611901005337	0.0440164716692395	0.11130183798447688	0.1348738915260309	0.18388107409870436	0.3096392534124203	0.28133349676749886	0.43764406576641834	0.48301257155951133	0.5686970337848111	0.6926298253293208	0.7489153936284672	0.6383045675083898	0.6326607642066719	0.5238326342310249	0.4359808924239048	0.44427390672109085	0.3235383986180866	0.34608056050959257	0.18219094801715469	0.26257331477668977	0.05281553207569751	0.1385268844792593	0.11319861276739131	0.09285546722118984	0.07975567971769332	0.0904511679078636	0.1225983830239095	0.04788681104090428	0.0515226725212666
0.06260280817626991	0.03296633901275023	0.005155538641705873	0.10416644261850357	0.14959185084062976	0.18246798360932134	0.07403265854583362	0.08908241743862028	0.10841664567430952	0.05239954743291803	0.10816177147821772	0.13414317563897427	0.121817512996655	0.07292993452522353	0.10228942933609476	0.09264240023876796	0.12496593275859376	0.10358585902364972	0.09611565789905423	0.11028756871817758	0.04100781240699635	0.13674027235568695	0.0	0.09550083794188648	0.11195627425811071	0.10129473018735187	0.19516800066084625	0.07614568224164346	0.07042994596351397	0.2235187198342801	0.18328412302597752	0.11180336723424598	0.03600306249910921	0.029131114618113595	0.15314103999898587	0.22119821003650383	0.17258515415896383	0.1670934865920386	0.2686855646185179	0.31607280240587005	0.2930959396983414	0.43008900682510526	0.4209804957246515	0.37786063341504034	0.49180227822210687	0.5160016448066036	0.6572106806764103	0.707404399283535	0.6479215793474896	0.7165826390228356
0.07871408818488504	0.0	0.1432359296071076	0.07965239532430432	0.11768699498722947	0.14649251564117338	0.009087746527165807	0.09929187285830268	0.029043683835335638	0.09039110522626981	0.18668360687180782	0.15866827904907027	0.173254813977589	0.0690057451543326	0.0723513171851663	0.050992453163650225	0.12888059260869125	0.12193454947223452	0.08533862553492672	0.11260834621958293	0.01960186486974418	0.13298112119522662	0.09719890928746983	0.11547520960354143	0.20106605252125725	0.2825311855890544	0.25791761152235154	0.24019138952147429	0.4559800659914664	0.45200814020735386	0.6076037413567945	0.5130901853202415	0.5469389248614179	0.5758365264575815	0.5275813692330277	0.43474292905192236	0.37883225698850687	0.3594780774749738	0.2148479154842563	0.19640803048433417	0.07302249839315793	0.08223847010005263	0.11309116557378533	0.05427701282744938	0.045292416620571464	0.04479606871758257	0.11673206321601032	0.11199789346608523	0.11658614180512918	0.12429696426331442
0.07109024447823145	0.1406624376913204	0.029615932205751663	0.08181990235906689	0.22480069169999042	0.07157887905178183	0.004713398580463217	0.05750906403536907	0.1117074361065333	0.13015852125766394	0.16078539967222455	0.04917204352916909	0.10659271116769006	0.04431150567381826	0.01548440751556622	0.059215430465535436	0.0	0.11064331900072726	0.1450536602711917	0.08292336361317357	0.14304942015800123	0.18532867387417276	0.13645412867936457	0.1438295214730466	0.21872475188096546	0.2099776903800247	0.24040431115907715	0.30463926064542624	0.48691314343545805	0.4367336931461091	0.5912566858653582	0.5219496373264864	0.600228947280665	0.5828653115362623	0.5297324103513787	0.4794007632629794	0.39225296843910834	0.34541888531625375	0.2123346427515257	0.14840582273609193	0.05762872544275865	0.16981830466076042	0.10099646859041804	0.12016874496894832	0.11876100476583479	0.1494158661927565	0.07874483361788748	0.13238567689920433	0.16582964266629915	0.10690657593215415
0.2636082849579556	0.18684578363227733	0.09146052075875209	0.1749556880968915	0.1889543796177853	0.14392804564505882	0.13007414111361462	0.25668584591657523	0.16181801764235662	0.20752419408747677	0.2217104118984504	0.20396495218242477	0.17890347362970838	0.14143989602244889	0.14330422121025532	0.17483885196012525	0.1422523092060809	0.2040712153670961	0.14041261869424485	0.28776911621566637	0.20905864401004315	0.17825101021619105	0.13056840444709036	0.2270418331642136	0.24993805612717232	0.13240555511271188	0.26090881118005627	0.0	0.17096641290237763	0.18796632333582086	0.13622497628534433	0.19502884921669747	0.18879610186973053	0.23958518436609874	0.2167681400715626	0.18605681266150156	0.19915100227437932	0.2722728108839291	0.3474386051009447	0.35750738378037344	0.30224051166661553	0.31265875976982394	0.3546673277018275	0.4535657611477962	0.565659103962133	0.4948565037048504	0.5471248041421323	0.63501071612386	0.7828342037182991	0.7622073299448603
0.12380980032895834	0.12399806147559159	0.19146088155705407	0.08248981799413545	0.03423468474437623	0.08013695088624759	0.1268260069120866	0.0012664805319118307	0.10892452281431173	0.1772035058483914	0.1888470225750977	0.13215506459240292	0.14667103447101973	0.1817456540215956	0.03677887148855928	0.0	0.17705055066620373	0.1322922829616482	0.13305441515196215	0.0895595172201045	0.11052261110075995	0.0025138647606160994	0.1045827207647471	0.08532191181179197	0.1221468641576598	0.23842408941435952	0.35587757258731906	0.3011402891773688	0.4203401787765519	0.5145727337382514	0.5988359065334757	0.5835859955770489	0.5717519553897005	0.5396822824230623	0.5185440030765486	0.4867513865588053	0.3048984590559584	0.2584507145482969	0.18343956123214858	0.13200729865591596	0.22720889729947877	0.17982929723175237	0.0847702120784225	0.056236846939709303	0.18242076733862933	0.13008241563588627	0.09128866055007691	0.043923879714656465	0.08422643444464976	0.09300608001422045
0.02416744052255103	0.08391114127319432	0.10516992704138695	0.0	0.11031139455126733	0.1368408290125869	0.04899234578429807	0.0553951889671463	0.02313113551760568	0.15280563795576088	0.027882585202446717	0.06927789359295465	0.15194452216245047	0.10935983072803901	0.07317882611930902	0.19577065107493274	0.18415543259069017	0.02630025610283888	0.06910771318269128	0.15816998886090336	0.14294689390659301	0.13380302766591592	0.1510010006534584	0.15519270405003718	0.1108272090140311	0.15382866298196904	0.3026285588833954	0.35254172035667874	0.4802036426242184	0.39335717505361123	0.5979411126350888	0.5649161245094421	0.663863180640694	0.5082161161383434	0.4744309181310331	0.4445296694247	0.42371057587129507	0.331810599175085	0.26271506533478584	0.14242659572452668	0.1230548028648861	0.1013878700786943	0.17400207502447332	0.12945599282365844	0.08023028176239175	0.13877936796973547	0.14544666639120463	0.16796736020126174	0.06584981388581575	0.010211763347981066
0.13737030923086305	0.15864831037116583	0.07958748299953448	0.0	0.16384706423013046	0.2108672466596367	0.043417072186410964	0.12782803458268205	0.19375485359590416	0.17044157163582066	0.13697706115962655	0.1267726735574406	0.1957148110682878	0.12324961739066403	0.1830351484689823	0.12222492561719349	0.08631178185424011	0.2623912520536798	0.1626753205764797	0.06886511453331166	0.09003619438729234	0.10420678121667454	0.03342686890755882	0.2000169390148271	0.2250409399057892	0.16182192233929232	0.23010721151820304	0.07036337826545018	0.14831307639441826	0.08540330858539781	0.1286627971311183	0.06862487527239625	0.19004056377063844	0.1810554106389002	0.2787228593008279	0.2399871806876895	0.1395553515562165	0.23849230874406893	0.3504935632165307	0.2089973567269332	0.31500641714275485	0.298572002386848	0.4116434540363253	0.38365991140959266	0.5439855603419254	0.5027188036668839	0.6619985560983318	0.7475167781179871	0.6403846720799244	0.75768766589551
0.121508942445694	0.06460781045813702	0.12943454023800705	0.1107232182191748	0.13909922195756166	0.13885236905981554	0.1506718628823579	0.17258020047147699	0.0711387053790592	0.06432781010063184	0.17970187799302148	0.16791628709988402	0.17907204261572798	0.12505478631989783	0.0	0.11655933107511295	0.0799090534461692	0.14337737270979486	0.10073440872649449	0.22016609344847263	0.1376976481991142	0.11336178280589443	0.12616996241650322	0.16198397695114447	0.15471420996264848	0.10251088204607316	0.22072698061324314	0.1165930471628223	0.16401197796801661	0.19189943035141568	0.15670250694502283	0.16406366641963815	0.1611977973305672	0.18113013758184557	0.13272704270537286	0.19811675441773832	0.14521788410959818	0.2346850426223163	0.22137801946225677	0.24640242997696696	0.2570176840685579	0.27650926618625893	0.40468867936048747	0.434982501364753	0.48393204875289964	0.5333502685380493	0.5187699780993075	0.6975386574615328	0.724221355255449	0.7289255917697102
0.049530395463407484	0.057569249605127146	0.09479699786054871	0.08529634583063565	0.1743723623445995	0.06493694929917317	0.16747193552188785	0.123040754200931	0.18844071512857818	0.10269174352116997	0.0224817339007738	0.045709626849564686	0.15031613595581667	0.0570101894242545	0.0	0.09533282492264208	0.09456866663018265	0.035393448610526505	0.10152837426642979	0.19713233686235274	0.03167092401543268	0.15001168284285038	0.16413350145291872	0.10811665537091932	0.15276531673487112	0.12221101574383046	0.11525018588865055	0.10437256620508524	0.1535752223988978	0.13054605449713488	0.07198266235366839	0.07874462495183668	0.078772361743157	0.2283234067095498	0.1784551321829423	0.230435174441935	0.16685903081587666	0.11624635654227351	0.2541865155362938	0.22945996645815947	0.3562677094881934	0.26219403965684673	0.388033163272946	0.503154105218994	0.36334177570419973	0.48538431658621844	0.6180905170356498	0.6580709367554605	0.7526826533702715	0.7304197405597019
0.1191951863076573	0.182628749795108	0.17894941531074177	0.010015173291983466	0.1435713063195004	0.16244773845156926	0.12792756143048195	0.15045635719108008	0.13562806082972134	0.11851306911272363	0.12005031133844604	0.0678197578074207	0.12322831648885703	0.15558660445985661	0.0968100081629734	0.22559278308295638	0.14688489122077808	0.0780401829511972	0.16060646204922832	0.12483641228698009	0.10350301925182415	0.10105176041160531	0.13725596347224525	0.09299221695824154	0.0	0.10349831819471936	0.09711790974711204	0.1095102738439578	0.12945338831582287	0.11218109634220341	0.14285607908223139	0.17506683685916924	0.05099435702872561	0.26606168669738867	0.18171953881074654	0.24825477513552535	0.12814027071143322	0.13109941538280354	0.16326434825650818	0.2360635383003607	0.37260891587061035	0.39462123671254334	0.3441794002234697	0.47808545523779333	0.5271418759505636	0.602654664425805	0.5907577626726281	0.6168390131526933	0.668897531970728	0.6787030439973879
0.1515456171960992	0.1042964665837467	0.15487981241460447	0.07727027892048119	0.1773567057379028	0.1516140740959788	0.17440730579696198	0.046604323842019416	0.15101949498750977	0.06889060137044045	0.20625449800210638	0.10774146701441538	0.1955132584884396	0.07291423316448936	0.1027466850774332	0.100609610303607	0.19327482375448096	0.15465198040288958	0.12482870999890014	0.10848244468384374	0.043783409212353415	0.14827660377649032	0.09602755652818819	0.10939561489923695	0.15802965945359015	0.10939147166546083	0.11956583660482734	0.16807628033901156	0.1979254088394386	0.10280617505371474	0.10002720800181544	0.17584270584266845	0.24778938287700572	0.15181881972287134	0.09860347113046837	0.11116862343439199	0.19800387696619523	0.28121570306596555	0.22439040436377877	0.3050420849297999	0.27956935098733193	0.24801859993674272	0.3647874272133153	0.4764571246646326	0.46526723810373294	0.551575018523326	0.7200201593910036	0.590452812338681	0.677710191245513	0.7177460862506875
0.09116031090741888	0.0950018858246876	0.08397406763399971	0.09466005026027909	0.07629905272776195	0.11166932404554197	0.06197037475240588	0.052965584965446795	0.053276978961758585	0.05433586935886436	0.12527772842954146	0.10495601135274067	0.13246233852389414	0.07961706460758745	0.18110202005122245	0.09534321545089218	0.0871812792217123	0.020063765331981332	0.165884395290303	0.10614952270105707	0.1302660166301121	0.08162362187621688	0.17810098612350747	0.09790166142935264	0.0690688183366906	0.13640508969474746	0.15571494942542136	0.08528836134370653	0.15057140991653592	0.10887147730032917	0.03939209947721578	0.14987769922379088	0.18158340465420755	0.16932573330969497	0.1556561644409605	0.24364624686576583	0.33242444765938245	0.14156220440734085	0.3415658489805972	0.26571256083535416	0.228555353815846	0.42388019244630853	0.35414425680515565	0.4003304405066869	0.4466259544916318	0.6126333371355225	0.5607983336139964	0.5952459088492534	0.6998853797517824	0.6974214114804805
0.1829947094500788	0.11318317898803382	0.15126612862084246	0.09651768269361444	0.1446196973279884	0.07495746298042215	0.15029573358329681	0.15951402556275968	0.13154574894048446	0.08544812889534743	0.17210670375502407	0.16425214179274544	0.06349610307113797	0.17230075070316492	0.0659981188418938	0.15006208798337156	0.11316866502371992	0.15030199494434718	0.13440432425890117	0.16344704132025792	0.17436025169333555	0.18168205483840252	0.15585840484063201	0.24041897390086844	0.1987069859672475	0.1794200639832859	0.3232183474782056	0.3112757395093194	0.5742450635335128	0.557403179921085	0.6440240347329562	0.660642770676734	0.6968286560389115	0.6217877830536536	0.6251831002115552	0.5147370978950675	0.4356981745624104	0.26814047319057027	0.3342147109640853	0.17752095815462998	0.22059593599359428	0.1957921713728353	0.14912140159124557	0.1706382677200933	0.11871360503885413	0.12326456076045932	0.14640277522031975	0.07712585571693713	0.09894317105980825	0.09756785702357054
0.2069850376699424	0.12941054494967372	0.21335950123046873	0.1730054293088345	0.25184469572831325	0.10280308822973092	0.14561977999444872	0.08153376129560047	0.19810713572702934	0.12565204687203452	0.19331128790182972	0.14138115825907924	0.12294728881001663	0.25111176564924925	0.309675598451652	0.12996207204800203	0.2229764898964228	0.18818579611802946	0.22893117393794984	0.23903728611321834	0.15067742959919367	0.1777755069251504	0.1500901978113205	0.18605723458622872	0.2437622417728147	0.30854823636567014	0.3580967690711979	0.5239298824527742	0.49988863053409405	0.5742289386135072	0.7010660808987693	0.7247315970735602	0.6567598926431233	0.649605771118581	0.7234398667367284	0.5500435500962941	0.541037766188814	0.38921963651010866	0.3331472829598028	0.22707952398293016	0.29492079324059683	0.17642231154682547	0.14753861831358714	0.16536529158060373	0.10007505998919672	0.20824273602712337	0.14121727128328682	0.1971510826765793	0.12869627556425686	0.19064053802570377
0.21841679469449252	0.20684439333829405	0.08377329260440396	0.05800746081430223	0.10667166595132184	0.1660219226569183	0.1497279122507414	0.2295866207682707	0.19547308997831542	0.17759246485758495	0.1354252987003496	0.08497496043522682	0.14567079856351725	0.1647795270449325	0.16684755935490722	0.08324434652423246	0.17058179577743995	0.18934092475647127	0.15971966687307973	0.12289518038142473	0.22235638237502114	0.1644006953939014	0.20311274947568778	0.25393722491031895	0.15316834586118164	0.27982885034730987	0.3194404466942038	0.408316071411371	0.5009262512815343	0.5269863504556759	0.6315947666658261	0.606977355145688	0.7420182760653613	0.7134368092328998	0.572150988898134	0.543358206633888	0.33938903871473	0.36953165335158394	0.30937190102722106	0.24076177123293058	0.14885312340311888	0.1733691462354769	0.1531998393095915	0.060549712743545606	0.09466656082370777	0.044422558481345534	0.14278442093744967	0.1360731652285526	0.11159968317800151	0.0
0.2334783756356189	0.21826921636531477	0.11577796579411506	0.05253007077600788	0.07455439771662337	0.14605281904722703	0.1531564498358839	0.13914207245826457	0.14433070686192034	0.07893489960240421	0.11680239548700201	0.18695602689416282	0.044116818106471084	0.10220097779067942	0.1343304267057043	0.07178979185911274	0.09733826085014428	0.05669081372742285	0.10696552299857767	0.12793732692465926	0.11872278804994431	0.12869999400947016	0.06832717136140681	0.06578724277470628	0.16336674077593444	0.16612504187723834	0.0800380739422831	0.08903611220654693	0.14356448168862135	0.13022210365179596	0.19233759890607188	0.21527594483744447	0.0	0.1293133312502496	0.09074781699880732	0.14118435830191378	0.23186176062435163	0.22583818452145313	0.26102258185488963	0.18175579330806652	0.3114173614687837	0.3552924428036183	0.43476683032474034	0.3086618298901494	0.49635005278192906	0.652562653257654	0.5242441163078594	0.7134732326281505	0.7183192090370888	0.6902259736782941
0.11170588071199482	0.14956958293729072	0.09262764532232239	0.06829350472235661	0.1722093785960815	0.1419000601755162	0.11925690665330323	0.14195845785084812	0.13730189168290638	0.094963256614524	0.153441168334258	0.06307919673232826	0.16756855871136667	0.15021852256589652	0.19535038865638074	0.031940963335363656	0.10900318520009322	0.13494077196082754	0.06795575324958807	0.14237701913708029	0.12642577433307098	0.1111673237091425	0.13413400915554308	0.11857598006170572	0.2581792692410255	0.20585979558535591	0.3208906562372666	0.4005311746444018	0.4854491433562718	0.4978060937536572	0.6096581964219268	0.669341367743483	0.640249184142449	0.6829045819541947	0.48919683149246845	0.49255767851371535	0.4686451542417146	0.29140121913452366	0.2910491165370713	0.11419347821813434	0.12521952818563417	0.25674778379771723	0.1123246642306539	0.16441801939975753	0.08134990825117232	0.056599611390275105	0.13464175633499476	0.13984024371100312	0.11420466808641003	0.13321872401108778
0.2235111127234691	0.10532612373147951	0.11205091682216015	0.2062875546339109	0.09433076013274275	0.1745226269814272	0.1444739868594697	0.09313221082406706	0.12293358260290879	0.13386562444785527	0.031152058687959314	0.0	0.06901243863540202	0.1513254941934656	0.19694508023176213	0.18210197661646194	0.05523057514401069	0.11074378795064911	0.06281897428778942	0.08490791021591743	0.1277916633285376	0.22876130480866252	0.1621364740020799	0.08569019497316278	0.12196060922649489	0.04043676798577333	0.12032179234022883	0.14302192540024758	0.10232513948228679	0.11640787860712612	0.11068268869427804	0.17084144589616423	0.13806975385779338	0.12505921848636742	0.12920721404480737	0.18130807916481612	0.18940221263398074	0.2118270824979246	0.19849364436098652	0.24680069269335225	0.28767876218108224	0.26846994208656005	0.3798680278678403	0.42756672595704975	0.5073440705702533	0.6360113794788559	0.6146531616601556	0.697537060130055	0.6599677973374657	0.8306443751268932
0.13163638235066527	0.037612590196324486	0.139440728360316	0.06756466041088406	0.1530359093886931	0.050163995216464106	0.19823061686470897	0.07871008885103212	0.16771160862269122	0.14021903833132143	0.13997221571923488	0.0	0.21118884656015963	0.23497909418828294	0.12232357688943103	0.06068065704289397	0.14090425632287773	0.09859212646203945	0.0885405573524387	0.12521374301628488	0.123425379136249	0.12280271061857978	0.16038872608319465	0.10039551400023149	0.19743001953217099	0.22761209592008586	0.24247417866555634	0.3767766139341971	0.46897286211637557	0.5392533333201115	0.6955847761069384	0.757122062179942	0.6611832285371209	0.5782805838396959	0.5658759162205659	0.48626989327688064	0.4503708017920241	0.5133372407152756	0.21357715992905513	0.15489892859502782	0.08878707907841134	0.1705100706634019	0.17771771983495746	0.16715555016533903	0.1980559713282393	0.13552566465578522	0.1650293297349986	0.07809312345991244	0.15944090147806858	0.10887102140881161
0.1486677361216114	0.11058015637363916	0.1288830747447077	0.09135688433450984	0.11291943665526145	0.12168604225436226	0.08276426835787719	0.13789611133114946	0.08330146885365412	0.11639596148756028	0.041589945920888285	0.13254306485088468	0.1463662674948263	0.08575119681217219	0.1890901718432062	0.15692178923217937	0.15771417222033507	0.07600754246727903	0.15932255983756666	0.21266035100136235	0.05209763674982785	0.16190425386866536	0.11018170463804412	0.13346539869072188	0.30542151466189804	0.20675481943310248	0.3229695648435481	0.3976731458786021	0.46129999485267614	0.5266642456971652	0.6597148695773782	0.6568797143366047	0.7161102608315859	0.6312918243554299	0.491174403137167	0.4992382589883569	0.3896345291459061	0.31995390923747785	0.24584105970850786	0.18271040081747267	0.25036087550460284	0.11903511118379793	0.16103109692004833	0.10899990505986179	0.1044524333425083	0.14851793799416368	0.09801559613779244	0.13544849179695606	0.10337903608334907	0.10357736824376633
0.18077615980181097	0.08727169891817914	0.11317195363920488	0.09415031183347214	0.15444054973228116	0.12673624940419406	0.045932335993726994	0.07471564870889263	0.13540800339706766	0.1632627012124209	0.20699264664246284	0.08608840535412374	0.12920331609458213	0.08493212496940383	0.19392511438375426	0.12108368254875461	0.07871877440720464	0.08438394172563615	0.08329316177660454	0.08807957354607919	0.0489091298808041	0.0	0.06297870884261568	0.05298730169228215	0.044551633692590145	0.10337912971221908	0.0975265698693549	0.07909190730745283	0.17447154831832817	0.11642248882556376	0.13976903594313614	0.09554669178011933	0.1783170237555898	0.12144656984046955	0.1762779537309318	0.13792533417624836	0.19927115671742543	0.28422123127844207	0.27161551732036543	0.27661525478667043	0.27252747041096514	0.3378555406771421	0.3280703728729757	0.4777604963309541	0.46446053434660806	0.5989251866049277	0.5635435101729073	0.6510502301297457	0.6832996764867308	0.8137959996727636
0.12691516354521384	0.11580055227318549	0.08769365667425016	0.1573497860622435	0.19076023321870209	0.08861850196299308	0.1497188700256383	0.14019203816868184	0.1280526020255526	0.17326906422753624	0.17520485714772951	0.07876077226106463	0.11570998790460821	0.16587705835722358	0.153851088334853	0.08770229343709643	0.16922653084597714	0.17625761323269523	0.0	0.18212556330806656	0.15260723635721535	0.05047028879577785	0.12047026830666939	0.14867759444232437	0.09514472171148705	0.1574277724627797	0.07542513845489011	0.08214163713588726	0.17503926512542725	0.10610223232277877	0.24048748011364257	0.14398884916246768	0.059232001460598066	0.1752027300005483	0.13176116439729876	0.1872279317093482	0.2646619654013043	0.13689514419905363	0.1366794473855639	0.32802746753669637	0.33615081008710007	0.34520385328842473	0.41513917198175704	0.4302452870352556	0.4142975601700907	0.5897055361621494	0.662137796744131	0.6209205798725078	0.7752760665298258	0.7204864726018648
0.19945997200949273	0.09503208586052403	0.21789726275730292	0.12543089251825326	0.09116493285737942	0.10269271019909863	0.2352050535699295	0.16885740572010807	0.09821984728284835	0.08972837339710121	0.16672533291541905	0.10657035127001775	0.08164628706494935	0.0	0.1618379435499607	0.06706214900598884	0.15063292005901	0.059964638849019584	0.1577125559735226	0.1409634816761804	0.11164507231933316	0.15345759804124004	0.06364407506918482	0.0504095231948997	0.15393204604590008	0.08467874892873661	0.15631452162526516	0.1323316547893804	0.09823560362217901	0.0915542043815821	0.12914459123819944	0.1562958889821854	0.17576239952755662	0.1455234934394704	0.1561478391853407	0.2857748898855783	0.26566928592984457	0.19263848272398637	0.23480748053403158	0.3335239664376869	0.3463774650847216	0.3134555189124368	0.3989237600430473	0.45747468931211943	0.5323016743275697	0.5551514955870797	0.6182996431934572	0.6962099401026768	0.6903883031469852	0.7887086551298871
0.1069725664631172	0.0768827376872576	0.08659897883883527	0.015806515903994355	0.09248296151636594	0.12307232305329732	0.22194818508259184	0.11770096888586017	0.054581044082946985	0.16645569862353	0.10414841355182769	0.11878613579734745	0.08148958214620815	0.09139685785250454	0.05948587491302238	0.14630199218123324	0.07560130918902869	0.04925290264166608	0.09535250015452774	0.07369122387340438	0.08677523660727397	0.11868339033523027	0.1826122712223713	0.2135998486704296	0.23950119722745014	0.2748389035476234	0.3527646185889519	0.42828391878079936	0.43508922868087013	0.48496718848336673	0.6249190636147254	0.6110745582998598	0.5802484116928924	0.5972866403478363	0.5789420363102333	0.5774880758030716	0.37269519683005375	0.33325035139006576	0.18530811752369475	0.24483168393091503	0.11303304615279675	0.18162876047805163	0.10474133884666771	0.14057121244067422	0.10918422683792996	0.0744394390269059	0.17730480528486758	0.0319357966803446	0.07800949728734151	0.15162401490861468
0.17939140256190905	0.1373918126502806	0.13096009075571813	0.1354002936858648	0.06706289250083365	0.16564689991820367	0.0	0.07919957750028879	0.10732465373473568	0.1425307787387223	0.1087959497948304	0.09443661551040002	0.08974371453576836	0.21374211404956608	0.1469226377493969	0.13904980482173923	0.09247327410953148	0.1949657663667629	0.12838076593596354	0.2003528054269463	0.10454164684606658	0.10111927088619013	0.07493776595478116	0.20559279457294038	0.24898309907719787	0.28916477011770997	0.28737848264411225	0.40840686539178717	0.4761424052759319	0.5793938933737591	0.540631833128162	0.6628222817757299	0.7218306956287566	0.6750841091677955	0.5906935875145971	0.4758130291198237	0.3717186162887995	0.3477977418939712	0.3269635603762111	0.33755108991314475	0.2131258361690591	0.10227526467896138	0.09450559169968026	0.1029657740741985	0.18268550832884545	0.08408407224813126	0.17274836144252007	0.12687651762672827	0.12864301282294852	0.06469160992129677
0.08604277926278751	0.13755362923708636	0.0	0.14242062914935408	0.1757730191737389	0.23784629484398936	0.2413684825240504	0.10534329299189288	0.15372574768877192	0.21311872742004886	0.08940911338869788	0.19316473246819388	0.027979322963242875	0.14962668300857745	0.11347165869670367	0.1257993313621389	0.12059441811366624	0.13729800343455106	0.19451214212387025	0.08549948308552034	0.147587449905708	0.14034389295684127	0.06168807428887552	0.08805237568980429	0.15260065037797582	0.12183269755875056	0.07269421673159131	0.13240915412125637	0.13733251779524447	0.08002807809013465	0.19039572500022356	0.1557466585864302	0.12603098428846635	0.06498328367197806	0.23487136199974143	0.10347833901917984	0.16530062055020925	0.2303334461487366	0.2664230077096598	0.2823969310291883	0.27432389656440515	0.3687340933857968	0.412465082130028	0.49746284879839964	0.4396236472135065	0.4552403549394996	0.66265410079504	0.6334996669362964	0.7010236640716637	0.6845595376050908
0.11708056584448116	0.11425847081210613	0.07948908980398638	0.1082625686442427	0.031551438978007516	0.09600835331493855	0.069543598684911	0.07896899452797836	0.1122079548757274	0.02060873582683339	0.03644117696948138	0.01135128469118212	0.023628047807714644	0.12217067997705106	0.04211927237467562	0.12495017587500881	0.08926306511822811	0.08376045588331656	0.0542496665833348	0.19758366039220815	0.10896707675097388	0.10624702689744271	0.038182685169108034	0.02287376026533167	0.07916534139074358	0.06857577371624457	0.09066649910274077	0.0	0.09911049063792965	0.011096146786747326	0.0887433750419354	0.12992482278497827	0.20644232639299412	0.09191868782630064	0.11726363221542027	0.13047000246109228	0.15040048802292438	0.19652629207040376	0.2598768786401599	0.26108926396933624	0.2756367837169691	0.29631406513702246	0.32655375295389694	0.3955121563095153	0.5373198580374986	0.4450896025074426	0.6684483451149342	0.6788478475606363	0.7686386232380961	0.7832501873389729
0.16050606431837688	0.176065484161311	0.18034918272236056	0.16508999746136396	0.16439136472415122	0.11229243795096247	0.1530010047212768	0.1607553184989093	0.2798969644857856	0.11064411432209476	0.20424549284092747	0.22192227084273067	0.12761296466492025	0.21947942093075823	0.12329994306148316	0.19592388565634028	0.188624082966534	0.218032566983534	0.10325831332819493	0.1790257625485109	0.12057035894034793	0.16978041098510793	0.18786616161073125	0.2072551513544214	0.26909747341553414	0.0	0.1608234024307286	0.153007724082024	0.17024680995850786	0.16059187393656718	0.21450572978838142	0.2428287827970177	0.21855053691108794	0.06698100108918663	0.2403100875561746	0.18534246978787824	0.2108253712428961	0.2414525098694194	0.3064820767642018	0.2924170900432741	0.3237308034868811	0.38611067781519853	0.5156204313394422	0.39624767700973557	0.4914264072345248	0.6426227178909896	0.5672146484101805	0.7521438391687189	0.7861120793778964	0.7346556748165195
0.13552480039948708	0.1455013634271507	0.12385902167006542	0.06071365342088918	0.14343312255750787	0.12961275177452966	0.023187163594342176	0.07929045293520397	0.10470864506503103	0.12899245028856451	0.1321815087957655	0.12369810564080107	0.06296546572572559	0.15063122641502477	0.05993061792994921	0.11407376710860402	0.16175250082928416	0.017290308234217264	0.1695271878660023	0.0	0.07982151967835191	0.12549130037250225	0.23854577748999392	0.13593476081474465	0.18993852651619908	0.26379404398361617	0.22412071180064713	0.3000651154344797	0.5224140821841906	0.5590676465053762	0.6577618750974765	0.6633371316112179	0.6452769351912524	0.5149645835555086	0.517644806242101	0.5193731771000558	0.3650485593574468	0.32581492703335246	0.1878740920135612	0.15186133192398257	0.2126912925663973	0.16085485486650186	0.2024341928716142	0.12978045164444652	0.20208569162790085	0.156160847812458	0.08308788459923104	0.17919537739110208	0.05172271077217241	0.15768387642162554
0.15157617323473707	0.14909243446615855	0.11137571285130014	0.03836619055796853	0.15100382944144924	0.18633931168516363	0.10733006604417124	0.1443720345539446	0.18982701583906778	0.2031257527514241	0.13128614453988624	0.04165203912075409	0.13962793526126488	0.14578014387533944	0.08492326034737342	0.04351016930039299	0.16970649288444653	0.14149312849662843	0.060703250659212976	0.10245479471078738	0.0560454232789234	0.06838281541405666	0.08182056790895358	0.2608839885713938	0.24251307361191637	0.2417701521326914	0.2577740790671411	0.3710310420363839	0.45832325876588853	0.520534490276576	0.5918050769512293	0.6555647833599524	0.6327601238291187	0.62347765111328	0.5467480092287572	0.40774217391256584	0.46816664263060304	0.3338494618971432	0.2529907898742911	0.15824815996909808	0.15338713494466258	0.19952048093520366	0.13662705986979354	0.1511134087007407	0.017364949810543893	0.11396794150026	0.0	0.08697982475456156	0.2313565887327574	0.16280344664934326
0.17750697993690606	0.10554393821490991	0.1605612470738489	0.13702512440289819	0.0634695463150852	0.15430089876083738	0.21143557623693543	0.03593184573708225	0.11537856594035438	0.042963051174531454	0.11327860465689121	0.07838104848289212	0.1088086309958916	0.1299503422912335	0.11396270046974427	0.1520057610299707	0.21223188649554395	0.05024565539704345	0.07489750710853267	0.11936698233364999	0.19983961344928192	0.14940805483428096	0.1476201383392023	0.1646135155649579	0.17581464810452793	0.33747272710171333	0.28590080967995407	0.31353208705788504	0.46490059487924673	0.6253054975221704	0.6328906869300989	0.7074289197740592	0.7062742011497822	0.6292093701067398	0.42275788590687735	0.46266552492552243	0.38236182298088356	0.3134633482849803	0.24788087956979502	0.1717552215202094	0.17953760331509935	0.23638778292033388	0.07338042351327932	0.13369068401905854	0.13238138496008825	0.18167692091376988	0.10342501030358478	0.15947877901703542	0.10142918846038013	0.015274437322315195
0.14631074704402428	0.10539837028313286	0.14264967591297953	0.09420660076896975	0.1813074743033978	0.12860979281417073	0.1004337477610695	0.2102632661899975	0.09500156758890144	0.053756005958804205	0.14788734000845719	0.0	0.1273161704509779	0.07287527360638922	0.0890078837246662	0.07871355626542842	0.1989337958445398	0.08048982732759226	0.05643906338789772	0.13401135651903784	0.1338025756830506	0.21130935918788155	0.24874760856689307	0.15143291736106182	0.22869396057803404	0.3317480472328393	0.26003445034040906	0.32149702423409726	0.45083548627169046	0.5825557269011237	0.6088233457953216	0.696453593423	0.6242117184381488	0.6422647897205839	0.5274734840138549	0.46084831503942814	0.3897981341491734	0.338511340924436	0.2714240836134272	0.2345503002797836	0.19609220235842564	0.038403201275907094	0.18625179848184248	0.1377760888154205	0.07930735744801798	0.1922114612569278	0.05094658255742018	0.12727582387392788	0.12301287774332016	0.15819272583059651
0.10728813568131457	0.11677621674632174	0.15525057264240005	0.18408142880129388	0.10456978300789492	0.09091675528381497	0.1522430254801811	0.02835528824045463	0.10170417712193601	0.058867728718097354	0.16452596369061367	0.15182041009677205	0.09712581505762187	0.09780378904106397	0.14884231496172817	0.11082232048354428	0.21300825770027385	0.10503735205568103	0.20936823902220453	0.11657692147806455	0.18759209578164782	0.22440236174584025	0.1417353623073748	0.14673296851120168	0.13239907828498712	0.27533631861935426	0.4032954804002164	0.36403622305129885	0.5481641968476338	0.5519209218188288	0.6205751281396454	0.6878116187342181	0.585296412308553	0.6625356726472871	0.6125498195126858	0.5252846546659735	0.4047877284952684	0.3535678502677816	0.2966375300124123	0.23339671265742087	0.28565262649080614	0.10013415867711362	0.06322600337811286	0.18194080733391338	0.1580415559321596	0.19805999062766308	0.11707488344464062	0.10736079048036558	0.11307407604953872	0.17097177081352577
0.09989293556317193	0.07747680004882895	0.1041087782219678	0.06107489603097369	0.20385093611031058	0.17410300244226598	0.00939982849211076	0.04409857265074124	0.11353383540340503	0.0959349443028594	0.17049496907682268	0.09874816211204587	0.08862340851861834	0.056843892582435794	0.08826657189274281	0.1564484324294532	0.15842077399012514	0.10676292202408846	0.0	0.20624884453089196	0.11697880911317866	0.14338112951623486	0.0908211795368451	0.12939841167091443	0.0681897930726493	0.10946988990775852	0.16033146699044679	0.08861610642133529	0.12632771654681327	0.10353631261658547	0.09309761219563989	0.1484777501483791	0.14737061252650147	0.09613762401832611	0.1773058843124181	0.2412326534350145	0.1856953821457032	0.15475749051501095	0.14745845803814936	0.24381297586271514	0.27460666256820154	0.2784382656050685	0.37929826083530677	0.3930095569763787	0.4362221092976174	0.530463291042544	0.5828503174542237	0.7078254816486512	0.7201279425067102	0.6689467138707076
0.14548302659959272	0.09839238493484342	0.13070322427910228	0.09686279289444995	0.1426438260778596	0.17657922774691032	0.07268713514463805	0.0	0.21693310808470967	0.15209338020139807	0.10820919778344894	0.1597684249546708	0.1474106539405304	0.13124617157526167	0.17100075689524694	0.05157082910370831	0.13307861113756536	0.12568836535008523	0.11488262562785545	0.05303162132722737	0.1294542512173435	0.07134320034942047	0.16684359028372142	0.03959346631206327	0.18818339126119754	0.09952453176002066	0.16012587748264406	0.12062523231426664	0.13541558072640203	0.1696330472697104	0.11700141877524839	0.029254567785923915	0.17124065601736965	0.11974166247581124	0.18797222385364348	0.10644690714501383	0.1920888281259233	0.2722523315245269	0.17417350498000192	0.19254222075098357	0.2909437420665	0.28478079705826814	0.4237627010162176	0.48852095674898044	0.5056271177832112	0.41154596323587805	0.6288018829829434	0.567631817778379	0.6145878773931212	0.7382014380925637
0.14877437803535007	0.09457124797323462	0.14098311020312657	0.0	0.0800786069507177	0.0717627379680778	0.13726929839397353	0.13352342930715133	0.14535953427493764	0.08345175641652915	0.08132258342844112	0.12438272351636917	0.17801869169356618	0.1895067683532904	0.07317803829773234	0.16932978602094312	0.15367544161943666	0.10591740475286471	0.04862115014396417	0.18177811087332688	0.09610978168098618	0.12505115964170993	0.1657134072614559	0.05789374448287286	0.13695023401846004	0.2269584389415057	0.25906400483596526	0.3228822048306344	0.39970261267375745	0.4585129440809038	0.5808368269115476	0.6403717061106533	0.616000190180339	0.6566325203607211	0.5251014401608697	0.4221627042818946	0.24942101761043164	0.3477197383156894	0.3291364974811601	0.25640769285867837	0.13455802532349437	0.17208180316533722	0.1493211361274543	0.13346408116246516	0.1840678938821836	0.07397279676124924	0.10030567366601316	0.10069499231674818	0.12408906005256166	0.015311654330457277
0.09585799066816458	0.26071212055279125	0.0005065114311518079	0.11157541346648159	0.07206157833839356	0.07446488734637069	0.11278730073663175	0.1049804118631742	0.08083725142814183	0.0762598454900192	0.07451959430639868	0.11076314884460353	0.0	0.09179409764189467	0.15906567827028914	0.11099137501403854	0.013402126188105854	0.02714801538974226	0.1363329036208912	0.15302986214334025	0.15642492243861325	0.08219224283547286	0.15051316060702358	0.22871694145163562	0.13291402974248043	0.2101364574521731	0.29827124301888897	0.3528209716324551	0.3940330907070664	0.5434463304513271	0.6045749639473643	0.6587302075327909	0.5695912368812731	0.6160944093342186	0.505528681095192	0.43756658021202094	0.40093811642724314	0.2209853681645372	0.2296674386363348	0.21945260417979937	0.16172860214407478	0.12722037085211296	0.06015179346129108	0.0509718543648183	0.14732203312631725	0.0836278843550416	0.09136703855651195	0.10882561040609097	0.0345284273503645	0.13361442266949822
0.13537573410759626	0.18302073627247603	0.1088145092262308	0.10989755767495768	0.10867088613074258	0.12151092257546829	0.17743381741274522	0.0815705088683301	0.18460987301603102	0.13226953713771775	0.11750571296788934	0.15085744567533788	0.14365032649439816	0.10873155469739239	0.145627478056506	0.22174251040447193	0.20444032127607834	0.0724772323499306	0.1277816656362486	0.0910841794811456	0.25789758620607983	0.24685348613709618	0.18156503773232635	0.21038666102610568	0.2890494876228405	0.2083415970662481	0.3624191535672946	0.42354200281561627	0.4505644753841488	0.5129458444404792	0.6233416118347468	0.6532448507352645	0.6674245406438777	0.6178814715098363	0.5486117659914096	0.5447808967325346	0.4264115391350011	0.3031479957944517	0.28015235502696256	0.222968554306457	0.21511463390706	0.23799165709945097	0.20517979943142842	0.19096489083537008	0.15515090624937686	0.12865471411556476	0.0	0.16244368627542685	0.047598313988932	0.08636849121885137
0.09954811394847472	0.09735461244819717	0.11684799262534874	0.20397776135830442	0.09619079619707836	0.07874239080454233	0.12367694859694223	0.12502016032561433	0.2294119132649998	0.10079233486623697	0.11370129980844543	0.17462995243971174	0.16868868823213987	0.0	0.2076562632749718	0.11026862931152791	0.2227688248081436	0.18920855122312874	0.2448927122031056	0.16552317958171897	0.09053479029728699	0.17558620835087788	0.1302613621555763	0.15263442340356567	0.0676544937004284	0.18406964782017823	0.1181298967456712	0.19969248826572902	0.2206154578081738	0.16955215576059796	0.1672734933410536	0.1422340414515258	0.22486357093176657	0.18969841276593685	0.15730927565641034	0.2915151079282737	0.2439374639470197	0.3059528300056045	0.2765038835526016	0.2871332490295196	0.36173063934092087	0.3922154680626825	0.43187320129216605	0.4847683021659031	0.4308231720180979	0.5405327534992407	0.5341425754146505	0.5808549259354249	0.764222374226582	0.8222923459773104
0.13121154272019078	0.10215310570148184	0.019499559101485427	0.0	0.04347558321662756	0.1299082316138154	0.0877732226805564	0.03701851790125535	0.06922983570127154	0.057587644104715424	0.08533359564695632	0.07799983453202478	0.1861600356283899	0.09396968276539142	0.1465885088275178	0.1710877354239379	0.02358353521866616	0.07980760351570383	0.08998899001064121	0.18818025686795758	0.08488319642612607	0.14030661285770152	0.19268948470777703	0.2082941517055899	0.2342342556110023	0.17696044182691525	0.26069650208973494	0.4872453381100819	0.42814639158157125	0.5293156470686815	0.6238256516713163	0.7015502984322067	0.5483535436479866	0.7470901033620693	0.6821074487890035	0.6450463888452986	0.3981630898540219	0.2766956125404986	0.33299613426059865	0.27197428962807396	0.17312787280447964	0.16701915911947127	0.08755696408053576	0.2269474175959354	0.19326913019502648	0.1989997493607927	0.10961882453929223	0.11622777113408336	0.02082694375245821	0.09409727357256546
0.15082349924610272	0.1006149501129087	0.13070309561321494	0.11862929917384832	0.13919708796003658	0.13864186275034326	0.10575617747261198	0.02515980500743548	0.2392632536808863	0.0792995937962061	0.08102742934566422	0.08133027407392164	0.09309983046189356	0.17194611059410939	0.1046027873262277	0.04329433315015593	0.05804614900766247	0.07531228171062998	0.0653948551714169	0.16199146867335848	0.06292774641135886	0.08826795350239215	0.18691999861480343	0.2140272865395541	0.2010592627252916	0.1670599564944673	0.2642554255259498	0.3492949157094746	0.36389252304235925	0.5738284983292672	0.5436048585904133	0.6205534109715496	0.6314840835607923	0.5795311076597158	0.47494263366959105	0.508165355176314	0.3931028948665798	0.36553086746325464	0.20379754351781287	0.19406629585801627	0.17632553539421036	0.11034270227959567	0.0762742040674289	0.15625953909368412	0.08972904137056995	0.15862489868808474	0.0	0.18493089046382827	0.1456706934081031	0.17664263835549449
0.03608137102922992	0.04890171503345195	0.11054484838213023	0.12130469827586113	0.0901034223407052	0.15060338624257852	0.16784865811423713	0.06467204657146464	0.06361497896807682	0.11278275520966617	0.026656096181685237	0.17717410598618336	0.08759105145928843	0.0	0.09795893869310689	0.026223705300043545	0.017266154697179046	0.14585297877646516	0.0984158250010346	0.031925316686752574	0.07175431667957177	0.10971196035811663	0.1988263164359436	0.06694756242241227	0.13537086938265952	0.11936018233123294	0.08791467885661279	0.01168818067752396	0.12244825777823919	0.04770858800916854	0.10324986916812212	0.1606097900989357	0.11995427443306386	0.18946250733506625	0.15249643857021394	0.09073719754983757	0.24702488947828635	0.12975752339430993	0.12712349092275374	0.14943892563068578	0.2034623233353645	0.3058848118324503	0.22722858757760703	0.3720594109383266	0.5190935047050371	0.37318628479443905	0.5639948603331928	0.5360271926802269	0.7044934235473206	0.7120434640986839
0.1623271302605379	0.1847360504471501	0.1747083637864561	0.19882478634176023	0.15466711004592815	0.17112493422367275	0.2383035585599961	0.14130094427963608	0.05412000033034902	0.06963130926163695	0.06388908430870849	0.0	0.141061183200918	0.14579227767767847	0.10603556730029555	0.11313619182200217	0.15616334657044412	0.055007278173716284	0.0829437331197507	0.13504364221725915	0.2564570062212012	0.16090054865791925	0.0787172551893482	0.1644383515041612	0.08933764505710279	0.050896366012835696	0.11964266619051012	0.16903342161863438	0.1544175922718417	0.1925589576860662	0.09598343275136963	0.14507060952125594	0.2372320252924456	0.2057818121992019	0.13921604184931888	0.23787341405953685	0.26912073618846216	0.25660491020270854	0.26392772660845526	0.24341505472602395	0.27927255486977226	0.33998814303811636	0.3616441258636201	0.45129570125116275	0.5677126451093706	0.46889491132026045	0.6417212371461085	0.653923318303945	0.7638438362485676	0.7487655215313074
0.12385096834876082	0.05272691644048251	0.10664724688254731	0.06322438387888234	0.12198360720743229	0.09437756546580307	0.07764772763748963	0.11656937326456127	0.13441521590439368	0.09958426937344224	0.050028111538158934	0.1455226669169604	0.1499829850510468	0.11319663844654965	0.06130685997690709	0.20146638755799556	0.1341164040522415	0.09983470285683956	0.037120129720140546	0.18383966447582414	0.13934227921012626	0.17308291303438816	0.12209382548530245	0.10446533338517114	0.13238710315244132	0.07768647617507421	0.009075639141185515	0.047456270785723016	0.024258128696572966	0.15520830081708228	0.060145372800914115	0.05307785182400481	0.09362451076841934	0.2040344629560053	0.13903655672615722	0.17984346395007628	0.14950585262770905	0.25949714658149725	0.2008973681628606	0.37163211388957873	0.17110075642309558	0.39497791041405106	0.45133371160181285	0.46237431081277114	0.45331511463922003	0.42771291900517594	0.638951715011218	0.6352228140300463	0.7439768580231068	0.7981003686092976
0.08086731849631323	0.1797314060913296	0.17965837118894287	0.2186763019443769	0.13365226529310553	0.10503421062935696	0.17546724055014437	0.1172300794523899	0.22053743216000926	0.17292937679170184	0.0	0.09081025285280965	0.12347278535373046	0.15496090090839432	0.19512284196562665	0.15471291025983944	0.09149605150090638	0.0060742863614622064	0.1628406550117709	0.08055097034682601	0.21970276953207857	0.231037662549357	0.09484871041434764	0.12433022490001652	0.03102611908739811	0.11676506480832385	0.18268548687969385	0.17481427182456796	0.07548384750361714	0.20203159241601465	0.11642699349799883	0.028524064445702157	0.19304893085263983	0.164922447349645	0.15375971760533444	0.13993349983903197	0.207721263101173	0.19335845628496318	0.28944250478155364	0.29579252875602685	0.3075952588543987	0.31480302783757363	0.35057490237153965	0.37763577152159855	0.4077609092116131	0.5739562431114901	0.622635163976332	0.6070301291248406	0.6724273831481267	0.7818177299681525
0.07268967199743773	0.03712342851587545	0.05316725916366216	0.07263032941647724	0.20988575387609865	0.19103815346595848	0.1641430648361454	0.005942287217004532	0.06909602595803715	0.1601208923975913	0.055565567881147235	0.1424863058530404	0.032324636883621596	0.08736935398758192	0.07803481619912998	0.06662961622942302	0.11091906967469538	0.0	0.04962851997965915	0.1075484959216688	0.1244194640488091	0.05740666537463315	0.16473906224230267	0.09443427006836244	0.09291548499142915	0.3344668128245498	0.34824760265642385	0.377060969874752	0.40359396099890127	0.6037718021055704	0.6478954620570323	0.5709431297752217	0.5587052401684095	0.5520156135600474	0.5986325574389386	0.4310725249598338	0.42892400053499913	0.39127366612346115	0.30605069224754106	0.15699341600063646	0.19672211831485262	0.12988400888418852	0.13376940090392572	0.04293861497942945	0.12150383294802443	0.06782411151768636	0.1033682868584616	0.08403377344618632	0.13269082139443036	0.15296608117314975
0.019306608137948413	0.17271000379544205	0.13151135247355272	0.1446854777794786	0.10597854669020425	0.10119332454815463	0.012389796958563706	0.1828652513956846	0.17827012397297182	0.015474005990186043	0.1788012197498162	0.09913623235870918	0.2040536936455025	0.07023482783929942	0.12984535837363223	0.24059177572949422	0.04703255573679198	0.1314115390315251	0.17129153974617092	0.09179747895063384	0.11604225167797447	0.13885377417708175	0.14474711231983442	0.13914789164067073	0.22900406094895326	0.15866993164414817	0.2749758559559713	0.35775991664121376	0.4553026530349749	0.5273767009464527	0.5447784644197511	0.5882336297495532	0.7125265213583776	0.5769428922637905	0.5458849434873649	0.43853639002103967	0.4734671622801371	0.3612616704378515	0.22894872293763477	0.33537407912107237	0.13132432252732348	0.10380308245438609	0.18221282292303506	0.19419985018576377	0.08070997671605284	0.14662630642701685	0.11366698663651527	0.09546902804775308	0.20385337879543886	0.17082224133359977
0.11782121159066529	0.09618574944479535	0.11170856835381171	0.166552891346572	0.02503484608626864	0.09576516232695978	0.014471071323427915	0.1002950874038491	0.03675524037944822	0.05727220177421228	0.05109862662329069	0.018583204707042826	0.13062036231943913	0.051680155405878496	0.05232214828937226	0.11878650144841811	0.0908234895764495	0.08612579499248332	0.06431057358073018	0.07005262833919489	0.083755157545573	0.09452030933324643	0.10850853389356031	0.04125801863241588	0.11672914784775215	0.09334762287110544	0.05317772940076415	0.050544961153672394	0.13174395223598326	0.19011108511146593	0.13823906950596546	0.10528111682821453	0.12570412144261495	0.08796078107802553	0.16394227677169784	0.16145619611661682	0.1445055971246271	0.10642382973428095	0.12386974354955418	0.2123026424941607	0.25452114889533883	0.3705098914229652	0.3436578194725235	0.4405506767730671	0.49878113564479315	0.4842609039076861	0.5842251559988415	0.6245689734735416	0.7203908635154164	0.8775188964227078
0.13152317648644068	0.06312601606577359	0.19680910294940573	0.2138285332342486	0.21010796451499122	0.18273659032913345	0.1190448717598573	0.17419561980192205	0.08836276283073939	0.13369251379887126	0.13596635033940585	0.18026749061589667	0.13639443329686823	0.15168327735614823	0.0	0.16245441228287455	0.1084586759436843	0.09159440828439977	0.2056533865644756	0.07860783823810312	0.154235506421633	0.14295470223660484	0.15993388822917928	0.279759309905233	0.14652809848887413	0.3560447740503922	0.4069901113922331	0.4097520113530281	0.4842964380912758	0.5256899752190303	0.6480346788139079	0.7164916911182935	0.5918333738943362	0.6153348590337041	0.5481103928823226	0.5083506842202195	0.4707225207988586	0.36557140123079085	0.24616081315154006	0.28437640317957513	0.25356473645383326	0.28606367686800055	0.14736460230343418	0.14977827984589379	0.13208218796006663	0.17787652899562817	0.16365314834166855	0.23517058808491068	0.06953935463933121	0.11793903421986304
0.15182817007066343	0.07146461108295762	0.13156562716147926	0.07438501172619018	0.07874967816794973	0.079142702430946	0.07385790862450961	0.20101176235364834	0.07075261273947216	0.0	0.1947795155354281	0.21099004833412108	0.12536989436001117	0.17153920025689812	0.07344057810380979	0.1835166130641859	0.07176193462245387	0.13448688358407113	0.11898720021973479	0.13356416199711985	0.07245934728352113	0.02998407257660031	0.10864172806445997	0.19266448279427562	0.05039712758577914	0.056442572164574205	0.10042536030840367	0.11667051998523272	0.16341427744911155	0.14709949457194252	0.052820809909053794	0.13864209921994636	0.13543102732576703	0.0970645760988233	0.19735209648904536	0.14526285407277803	0.12384837962534267	0.2067940958590884	0.15722614036983576	0.249881628055685	0.3095599571280801	0.3807257048591685	0.4364870358495706	0.43084733851016144	0.48255320045128075	0.5395015582514393	0.5179682299111827	0.6872468587661728	0.6413857943002543	0.7343860623817217
0.10225467209856429	0.12534814632309568	0.1600047686543515	0.10342271311501723	0.07057785236249546	0.07648421027092356	0.09936828439974664	0.19468813655524408	0.12592697379079296	0.13482847267248813	0.06986610976316651	0.06503134942777011	0.10960071871792948	0.19846536363047435	0.030111798097294005	0.22189492058224772	0.2754401814827045	0.18070848722667576	0.13178368588784195	0.0	0.12737699600047717	0.1145198940591568	0.20609674782428095	0.12936370688559226	0.1803114024942384	0.20593687824320575	0.276661406384618	0.40566868174385723	0.5548108727201057	0.5569469713939772	0.6092728034346465	0.717550603967638	0.5995224332078186	0.6497753563961614	0.5327233182225498	0.6252561334984397	0.4061009681316092	0.43197410885702126	0.26423904329679315	0.2533239602543766	0.23839158472318162	0.12509816341790644	0.16632304634903952	0.10294176408035602	0.21485000217970504	0.0769356406791039	0.17489672935264564	0.06915628697649813	0.09644840522162361	0.16822336862204557
0.024529002711573353	0.2254704149056113	0.0	0.09066123305243519	0.2210083119507954	0.21451092685919615	0.16870548387988007	0.11779763092771159	0.20598877610190067	0.2270763242224998	0.08714487090927688	0.11556470687351617	0.13687361726897157	0.19217506028285988	0.11080697555592356	0.054283074845720765	0.16866304636973947	0.10752916930945589	0.1072452684960712	0.034538742763775616	0.14413299226641438	0.13603721361151364	0.1992006415555229	0.28808646155299383	0.1931406376821759	0.24678435780600785	0.24522713352589756	0.4021280769671274	0.5000728391580135	0.5395592969832449	0.7296013849504671	0.7219077159786963	0.7491856319410092	0.7015815012996817	0.591870312118134	0.5529492997257531	0.42089648478998687	0.30040931120828307	0.30443693490634016	0.176163568743059	0.26750165430107953	0.25227148682823847	0.17468953430874584	0.09860884619233713	0.14345114086560762	0.1921903930256463	0.12166706792286061	0.2556009335396902	0.16130849880163325	0.15732497067369633
0.14705690512895161	0.1983318689126557	0.15675360509454841	0.09685718104157306	0.10524412975113157	0.1890214741499958	0.0915539586946192	0.10731774317691224	0.05815617430093279	0.1212548461946675	0.0633474131256477	0.03560178788179784	0.12337120822876342	0.09635106214641487	0.16038489961288843	0.07435929527812994	0.08851023109531266	0.148397925975552	0.08794174344106322	0.02851501944378135	0.15872910682572397	0.12674449377887367	0.07260163426480713	0.05683984549850091	0.10402077334994213	0.11036700953127268	0.02250068639863685	0.07758815576212418	0.18308765232779417	0.058963408984587476	0.18429780546627322	0.10638247600124588	0.09253383911491704	0.03086320235684545	0.21166734401842113	0.18456890889054034	0.1944839456601862	0.17219625621904058	0.19440525168174397	0.2696049543424199	0.2960316527668132	0.35553901166321084	0.31998304981177367	0.48748789395533265	0.4459757813890003	0.45383518143991	0.6205151047287705	0.6541613459576	0.7743114218379743	0.758383505171988
0.17316593808183145	0.03796855747376842	0.052064048254561734	0.01915839476074519	0.05560709867422499	0.049173479097495296	0.1431019158519712	0.14092001044569658	0.21147157979870568	0.1501030005074244	0.10643550906806419	0.14095500503080916	0.13850526090064402	0.06050589879726888	0.13052842820191538	0.17478702166406565	0.028892027823453424	0.1201762841802586	0.09961361733051873	0.05218909993899951	0.07916758524174808	0.14153009718341214	0.12991057802624753	0.09775173425964534	0.08435929211519896	0.31934323781499674	0.2890555350437822	0.4246859581779381	0.3801403521136221	0.4970066312172715	0.5627963317420058	0.5142184584482229	0.630867468586776	0.569208004838088	0.5953259332339385	0.5290147117667773	0.4431382955905924	0.35924446564395907	0.2416447625515983	0.23201321392361265	0.179081328804595	0.13715566658551495	0.0557171867591611	0.1388783570557732	0.061439075990495966	0.15682000587028205	0.08302803686280953	0.10039587806261903	0.08055801953077008	0.03170139631980852
0.09756734019465578	0.112987096059183	0.1422508783460665	0.13161462631634174	0.012377865493454309	0.07409241734972821	0.1670232781146606	0.1681210637898776	0.0	0.14201567426102849	0.05079702584239089	0.09303066999486004	0.0021980344088888995	0.0777659819416679	0.1239499451691968	0.09064943841319306	0.18196817833445522	0.0915575788216973	0.10325949744369116	0.12598617065045586	0.22289286030953817	0.11258704211792242	0.19748595133635424	0.19596283359508887	0.24437946686597717	0.19966855844441628	0.2739269888992691	0.46475648833109573	0.4633573452366593	0.5077743263472199	0.4900850020069097	0.586321211236779	0.6192001395898472	0.6192414537252824	0.5272337850397911	0.42625352120651233	0.29728755014551533	0.35010164485087303	0.2633031791723009	0.14982677604500003	0.1642700212496874	0.09466005342244467	0.11130970145482193	0.08373216304661027	0.12335320584213212	0.10551394772048786	0.11124161233479533	0.10065292473092455	0.07635009274510551	0.162984319750073
0.15380652079924928	0.0780088560185262	0.0	0.09919122681542655	0.058828852185253494	0.11064160310933645	0.08539414394522872	0.11659834641743035	0.0410744634417187	0.0966241154548918	0.07756924717741957	0.0747833187556977	0.1624834665055924	0.08631159495888129	0.19512643251169567	0.20701073767350753	0.00537806285041316	0.016344162236085914	0.16435931980369467	0.13788287000886665	0.11669473068771918	0.08645799622513073	0.07794197177473262	0.15110780661115955	0.07145230491242281	0.1102731304428465	0.17442559617532324	0.02596059389479327	0.0779086264624763	0.10818243146388742	0.14477232690293482	0.05951320799746055	0.12912120779607367	0.19275926985858854	0.30660687935370456	0.18659869237607496	0.2021870617266989	0.17277400920474623	0.20487261237908827	0.3598789872185273	0.22103685212420965	0.3374266749676332	0.3392215148677884	0.46584427420495633	0.5536439300886388	0.5648873697257326	0.7262640639992783	0.6480710801255068	0.6847352928973431	0.7931874353534166
0.16878052309472316	0.05381897748777528	0.10574242308984073	0.20820183043791263	0.08590618802671147	0.07629750500605482	0.129130265045485	0.18923965625811098	0.11802974818627843	0.1746609624647528	0.1606663675673976	0.18306070964703047	0.14981282706199475	0.1497391577791913	0.09033003392468883	0.12911322066768272	0.10370756797349642	0.09650408286113482	0.07494554368000308	0.24644884816671994	0.14638672262767452	0.22465684404329156	0.11565610513702447	0.1077989687524772	0.11318437531083006	0.1799026082547014	0.13578269445187685	0.18872132414203202	0.17367426314892123	0.1368104797646118	0.21468827321329984	0.11146835047669924	0.2109752256869792	0.19443622428014373	0.17755341281336404	0.1716007259725817	0.20248237337750838	0.1849043371192934	0.30054416869134487	0.36327679009900943	0.290666039530976	0.32704871016959663	0.3659292240732438	0.48755556081052087	0.5872653069665336	0.5677710375922473	0.5500118316777847	0.6199709043153706	0.6589097338636919	0.7452353680895427
0.20640591004668898	0.10795701003421618	0.13863415421027817	0.18168478872444274	0.1162919261391102	0.06917037593857227	0.1510651884053002	0.05363109575200605	0.1827257283737577	0.1586721516285908	0.06734850854178372	0.13865527371898	0.0863044039022929	0.16569015558765354	0.16784449588622283	0.2076206184518349	0.13860725227182533	0.24544027692888498	0.18983632292314215	0.1744157310533875	0.1768872926537679	0.1933121662343899	0.19854906221629864	0.1802438694930952	0.09376720785965709	0.18086257963748645	0.16501577001415568	0.09448775319355579	0.10531675886174827	0.19640908863551254	0.19950589964492474	0.17107441597399337	0.1835609854223881	0.20016823822584104	0.2579763749547448	0.16594202422203455	0.25327110699397565	0.25864434387948193	0.25228292768008764	0.24628761636714613	0.3597660350244141	0.3978459097892076	0.42684745380962785	0.415815293965572	0.42411748644674707	0.5304512987626743	0.536548745347134	0.6661421053147294	0.7802295849450933	0.8654182693295326
0.14700916352629445	0.14432893341085104	0.19928001767583817	0.0	0.09882258282119114	0.06357926315209626	0.13668865173502479	0.08714955539253676	0.16034320772055422	0.14154700216608557	0.17478441844635745	0.12100448540448346	0.09774021622789696	0.18217505889064117	0.14201980434369724	0.11249772541762032	0.07423800263135057	0.10337682083921379	0.11525475960533589	0.15179072122917103	0.12306080086999463	0.01705539406534266	0.025847620616069756	0.14345420040480344	0.1675814382609501	0.09006167378119773	0.1094078882752737	0.1737561413006848	0.14849558682356645	0.17216541587966439	0.2541783151252028	0.17417403757301872	0.18153075047916192	0.07380264667976799	0.2153516711123286	0.09936201039227496	0.17669844419704017	0.14108905443385336	0.21086316488021473	0.28975860325445696	0.3248772311924547	0.3067840462743851	0.4408385904916327	0.44949821661616246	0.5244279587075273	0.5895500421045987	0.5919438450511144	0.6615681892760954	0.8447160895506935	0.8062082784900414
0.14344057910599933	0.21151334089817697	0.10758798167695469	0.16410152560733224	0.08349024933025409	0.02948305942498889	0.1264385557155318	0.006425117645694163	0.08611501456309616	0.04271466411555803	0.03322045029732393	0.12980369043104864	0.14580991718987926	0.10108511972509358	0.10017781820414541	0.15324877029798986	0.1419447452926541	0.15227713832235126	0.15162552138335755	0.08275966211712484	0.10527460799651975	0.12161544499470202	0.038934210896907656	0.13449260771285876	0.24510373867844035	0.2030336174219261	0.24197226827460563	0.41079204005397185	0.587672451825931	0.5656492426901977	0.5770173868818163	0.5827533974315902	0.5501524470032894	0.6417987951567478	0.6355169415630331	0.5310960387401313	0.49544235528977787	0.36929615319495146	0.1651220150610873	0.16828203718758608	0.1654241236485811	0.10788108007693299	0.14153595283809642	0.07239023279859809	0.12818794973185654	0.048648979438071706	0.05730250400243228	0.23400682054748836	0.22648059284712765	0.03182687105226785
0.12279379557651322	0.13053659848553523	0.12334749673451054	0.09919873931651971	0.11576903103374175	0.1136215923337544	0.1182392923957345	0.17088485415724855	0.2433175148851101	0.19442364649325755	0.08933913805859241	0.14483188546327563	0.18737360680949697	0.09596360231440526	0.1690692683284116	0.05670508066134579	0.10530820396354416	0.16069440010763852	0.1662925378409981	0.10538264894948744	0.15043314844345848	0.0	0.13969434750673634	0.09301058443591449	0.19892674702404706	0.15798507414526994	0.13562849182239992	0.04877856626727693	0.1748678883733292	0.1604252753013768	0.15037592434046376	0.1190937089675366	0.14206932934860933	0.12098030011171228	0.17898669328540998	0.2389846445852164	0.2513803718714771	0.2105435249342895	0.2800901775380339	0.3292547579210084	0.3002042082291123	0.31577218856617695	0.4155408251192077	0.44288163314789386	0.5170384728355801	0.4361790392487161	0.538348244441034	0.7098837929925528	0.67184477806656	0.8141647683651134
0.16112945026293163	0.00912440249141195	0.13562507892176373	0.12344138742414544	0.099763912423917	0.11329634313784624	0.11754442892691506	0.0	0.09978687515693437	0.08805127074064863	0.12376301730868748	0.19219118112746159	0.1513930344034298	0.0963460176140787	0.09187245326177361	0.09860955328339635	0.07509761799130736	0.11413545067246159	0.24378713082603304	0.12865491856924408	0.20082430912396962	0.09659794574008188	0.1564575894400081	0.08583441790479249	0.0737958336567329	0.0585247890328971	0.09791773628572711	0.06934724832364024	0.13576998266337437	0.1599226679833731	0.16088158345485198	0.09873519596855249	0.09722881535174321	0.24200377995331987	0.11349794535277984	0.18141964624839516	0.23421452024580225	0.2618225862171468	0.2102478553778331	0.20938560610394857	0.2512026929536711	0.2513946563763535	0.31989132511840945	0.4702963274629326	0.4065018301775315	0.5164652311853741	0.5846681414355512	0.652334180304376	0.6902506624393091	0.7042624232236505
0.09996560886191748	0.11743186503939489	0.061492153649694674	0.06232032770031119	0.09727612436557176	0.17206702425001025	0.16060955174878827	0.11580110360076035	0.2102707705495201	0.0171436669277139	0.17803182917255178	0.15655354955212308	0.12734221621729802	0.14296800684443403	0.18423523906244849	0.12668107889907268	0.1891477644360937	0.23861894282108384	0.07585183666448657	0.1291909865800432	0.1998382127864019	0.1654468864800176	0.10274307139841775	0.24843908750734017	0.167125082967638	0.2590026769265715	0.25645033989552657	0.328439978133805	0.4830908096431348	0.4580402426571382	0.5853892713146465	0.6220770523219264	0.6002551005332578	0.5051066877436231	0.5072495786781536	0.43150724799442425	0.3948719550815355	0.28621276704702464	0.2888923557559341	0.2885569125787869	0.19875317753893718	0.18803378195252143	0.1455222976445624	0.17779626204539484	0.1843534715975362	0.10655893940976663	0.154974532053436	0.17034910603752054	0.0	0.15545755511658635
0.048795059154326303	0.11871977606041935	0.28474380852718006	0.12534936857706236	0.17638735041424017	0.11525023339253425	0.20195834692376508	0.12890283766609287	0.0	0.12235652172245487	0.11125616777684821	0.18027428849363433	0.0923792635214347	0.069643233828979	0.0989998625725622	0.18987972498876685	0.18110380496992018	0.20437438737787456	0.018749793258115276	0.22926881034781407	0.13376531202120995	0.14690666369701708	0.18238154502195564	0.1421261324372279	0.2186721643695738	0.2714877591118715	0.37926859934895873	0.34363784961190247	0.46596032047172004	0.5558532069794483	0.6137096374481867	0.6993575209412701	0.7047400177116082	0.7169149508058928	0.5397547112479841	0.5240935752458064	0.3989779788604561	0.3365329131583689	0.24214944355675513	0.22262451936970223	0.15826344609176807	0.18041048202877566	0.11692031714300816	0.1203647059061644	0.09987532369837114	0.09676847741928173	0.1440487758079897	0.21818570171800186	0.1504186415111172	0.12569528626721732
0.07563863654889633	0.22294100840733877	0.13635467930513298	0.12057048784899882	0.1722961326589829	0.11330325795085448	0.04648989906251	0.04313457604153088	0.055012000020888845	0.13681452200609656	0.15623313627671703	0.08503660586944155	0.10910718466095677	0.056342704493918004	0.08668166784141641	0.1358665448512223	0.09828430389643515	0.07414624683189715	0.13795685143250988	0.0798253667828064	0.0721557883011408	0.07931275449164855	0.09794058246856764	0.14192415007180154	0.13860635443509453	0.30370768021355965	0.3550194258400272	0.4011072401179952	0.49782340387966584	0.4282900720940805	0.603867988362212	0.6073811650113955	0.723227838042091	0.6549540271614488	0.5750115606485382	0.4664148425274557	0.48323430592877775	0.40715159043335414	0.25011893422957693	0.20151920369028253	0.1850352646906279	0.12544746313078253	0.28418922384779494	0.20676297768494392	0.11932166287968175	0.12836965855485072	0.10474447764441176	0.14561300084686993	0.11064093318330397	0.18009874692186414
0.19394267400362142	0.14236809081525742	0.14280594913216432	0.07929711767068351	0.06554948778497896	0.09477017965890984	0.08915091451142644	0.09321285661851315	0.06948240970852358	0.16990170517645803	0.1417309348773418	0.10449320817896915	0.10341033170022712	0.12435657205299365	0.06725825480392035	0.08880277320290055	0.0	0.10310413468284575	0.1529630724829457	0.07542914100645814	0.004974480550028798	0.0924554290302265	0.15560546604511874	0.1264616979932257	0.17150787526507108	0.11703761746083176	0.15894715738592952	0.1987911320636398	0.12479446089513203	0.12954283046231763	0.12361180463690395	0.13098158324666243	0.10637876179968413	0.09225048101781592	0.14571366726164825	0.09024501060637811	0.16542289704206556	0.19412035370745206	0.1549557628775109	0.2675227739030231	0.2537728812834786	0.33351218117629716	0.36283757027094593	0.4506010643218864	0.4979736664535887	0.5758745150612008	0.562295105805652	0.5719422367887305	0.6377851274920329	0.6454317539343423
0.03688598107761894	0.08713909612370933	0.17736055505007808	0.13383527920267263	0.11585832836765622	0.15196010878220656	0.08677937622588036	0.061138786645930754	0.04795876167729706	0.19153222785093899	0.14466539496411754	0.11021032605536914	0.10269634062176586	0.18160890723137577	0.17257756421182877	0.0	0.06725353485594958	0.028906076639975423	0.0688432461877292	0.03501613990141487	0.13794990866352394	0.1150270062948248	0.16982622895540828	0.036100852057503095	0.01766501704728922	0.09466012003309611	0.12213420314052877	0.10777652263993517	0.16520211631135692	0.12164942358478344	0.09752455943575354	0.19453921685192052	0.13916716368049611	0.038766341496483454	0.18289404388153482	0.13980295301804105	0.24776742222788029	0.1730057711954311	0.22139874379820043	0.15383837241844708	0.23196296410091322	0.30195164367005434	0.35936016036936874	0.43846274920494244	0.5040923874064361	0.5183819892220927	0.47709112527612957	0.4604487748197351	0.7210419134614987	0.7322115210008355
0.17972867596207776	0.142259842028466	0.1413798919197857	0.136536667215246	0.0056899878093167	0.2135428927557391	0.1084247597992891	0.12741873170738977	0.01521031337847511	0.021515373858993044	0.08727584055598987	0.06863873815570888	0.11655412704981	0.11356095762169625	0.08125022259801513	0.1833723680060674	0.11384724987537964	0.09188685053748681	0.15021832746873792	0.11624111921126003	0.01892893391109811	0.08674010355866074	0.09771338298200896	0.12359149518997911	0.13478629453754004	0.09439717459676483	0.06884911321672547	0.19377261028717968	0.0	0.12653349210886097	0.15594597221090603	0.16430528358314153	0.10008403045335267	0.178287351299434	0.06256824403446072	0.22322366080873018	0.2444142236086348	0.1983843253774002	0.3029555970513364	0.28957672389335715	0.26564496084691286	0.24353035987516572	0.39222983170491255	0.3757410617841784	0.4843905274387191	0.42316154909125897	0.4909007698800157	0.5735261786463866	0.6795854068001379	0.6457870626776145
0.09222290531981159	0.06858438049449946	0.12322181009158517	0.09735101681701738	0.05563220868800371	0.12685269904065583	0.14617782232037166	0.17394270404107193	0.12378490811747345	0.06693141359377569	0.14969810757351942	0.10023110564539597	0.02909649763350549	0.22400098570569538	0.026086687464134527	0.10177241344728588	0.09405075421149414	0.08714395629781377	0.21375972791849088	0.10635329744975446	0.06304586509368103	0.120439300833045	0.0854323431333177	0.11825384795560605	0.10503534680284221	0.05911463405985916	0.07551973340900357	0.06370212088097113	0.19284233616196372	0.0	0.012897662489033289	0.1743831434504183	0.13029218905820494	0.14574025456497566	0.2217465597651231	0.1732682885754364	0.17811234127811557	0.18511278630499212	0.1847108275134867	0.2835043147862094	0.21886211807639408	0.35341541255861075	0.2967178584045312	0.41065487737323914	0.4637992055648152	0.5598042321287693	0.5796460824400327	0.7020884794899771	0.673050722414964	0.767304228366823
0.05612117250825037	0.07605054841182525	0.11125185781419479	0.13149801610181808	0.15829803816029075	0.11646936450427223	0.038093066266056685	0.24865435878283546	0.16209048611447766	0.16571753854832177	0.11361687310354916	0.023500042323609707	0.1484517684949345	0.09025458687718205	0.047166521724652265	0.15591116008335443	0.02505673280473477	0.04941526061084684	0.12695526415799344	0.06123148326297597	0.031740495710037876	0.04100267243862656	0.11324247382340608	0.11914259380396547	0.12489798365366825	0.10236247714439244	0.10470065774420051	0.07467408346792909	0.21878445095833568	0.15031150375469254	0.10493966066656145	0.15182767500419653	0.16079061145655435	0.0928044683450061	0.10709477052038148	0.21111111892575288	0.144931669904419	0.2112242051695265	0.2743535616415214	0.22573752812817777	0.2836570177687807	0.34235245231544503	0.35183779887858974	0.3299244877256626	0.4390856947844685	0.5148845086378269	0.6248812662897293	0.6497853108476516	0.6842189156789868	0.7749329606050799
0.052213040348294514	0.058690753454349244	0.09155031905297398	0.10193674941332738	0.028180772920952793	0.10191090133028763	0.1394206224575265	0.08061061158548259	0.13497685924600847	0.07568112203533821	0.11752742181846307	0.13570760358867417	0.018444096654188905	0.08648018348440575	0.042937413304257765	0.12457899229193466	0.0861831593627586	0.05703543219280397	0.08400280193122013	0.0617368770013101	0.0795488001164124	0.09832176491544833	0.06274847257674519	0.12490368273429976	0.07199584674295682	0.12284579161674188	0.12416125036405833	0.12941010538482026	0.021571922809539516	0.04722305404426656	0.07606069812526914	0.03690943299701432	0.08430556074394022	0.01647100132737043	0.150042911784944	0.14359492992657144	0.09737253534178356	0.20806844847149436	0.25619818753859375	0.2564278992923537	0.2260197875764242	0.34017021612979775	0.3043798495603672	0.4057176001020044	0.27941432607244604	0.5109523319733302	0.5498138185583987	0.5712038208051501	0.6270279454823683	0.6085920472238154
0.062369491641892406	0.13872376184972357	0.16309048936157072	0.0	0.17621213106731615	0.050280722345416515	0.182520707041161	0.1782446174744742	0.2101651088592121	0.20913651694674018	0.20899876459978936	0.07892798639474963	0.16798220523689877	0.13537739052393735	0.11632372477290648	0.07245679522277634	0.06883184005254366	0.17218317359309934	0.10111280916088965	0.10343142854206404	0.1250239073527051	0.19443409100352702	0.1684542401186801	0.21740820176298412	0.21124839151481917	0.2695245103564547	0.34897802495088515	0.4562958001824885	0.4780000911941015	0.5795269327587454	0.5915087852464935	0.6785165722586819	0.616855238142525	0.665998911336183	0.5721139856394556	0.43682754184003136	0.3748981957133715	0.3984131786694793	0.30801713039599116	0.24289830244660698	0.2556340628271346	0.1602534928522063	0.20357289266809447	0.10152541606935951	0.10340171580730435	0.25673801488259484	0.16267385277384241	0.15833871880737174	0.1898817335008605	0.08322771975898341
0.14434284391873103	0.0923739643968303	0.15103763614675775	0.07921722945022784	0.0875562649071525	0.07830969830337142	0.09202769880261125	0.14785396244279977	0.02111633301812746	0.10841348111672322	0.02610359118453637	0.07727183509563215	0.0891028555706198	0.1164583314437728	0.0624218781631092	0.12885770643776823	0.16059923045337637	0.1251656944158723	0.005646940831599574	0.024709537809905726	0.1072879309067301	0.15863565278286326	0.16119607112523904	0.1404705214993804	0.1709212840268041	0.20548682341670926	0.2548281223486999	0.2855932253301743	0.430449059312239	0.5045207053558965	0.5037407271621973	0.7127757837867957	0.5712959559335494	0.5659522122375114	0.46880470771909294	0.3941380323494791	0.4006270966492864	0.23556061466202846	0.2774958719690187	0.1747286201698074	0.16442291571695136	0.11018663344759912	0.1342771614956222	0.0	0.10576807558605505	0.021759142290480562	0.11184018138452091	0.002591406794282636	0.036158889569604384	0.1683829189838906
0.18769525319777328	0.1821224991465465	0.14726016467459	0.13869044467529398	0.12318889402835569	0.15870670568242143	0.1541969216453364	0.23992864735661243	0.14102961285822116	0.14659770817914689	0.15548655492409597	0.1691065863505699	0.1866986622787031	0.12962592137278064	0.12347460311582177	0.10944466099836067	0.0	0.24361529158821163	0.14586657099683534	0.1499038766482005	0.1208195468509904	0.10413379824018118	0.1324829336893555	0.16418361359225492	0.19613811537144055	0.21973918392238206	0.15145514161880347	0.20337659269486533	0.1662556487540175	0.2695139174028964	0.19150073413196034	0.15273363136602983	0.17281200833407334	0.2749986521717117	0.19364613714941226	0.2040981405210691	0.18905468989657942	0.21048946468769347	0.2994099159093176	0.324010544101161	0.31281630924070997	0.3412130115069319	0.43652820249029206	0.4705436784134493	0.4622794200784497	0.6470913033317598	0.6211398882870368	0.7016910156407111	0.7726635573224798	0.7914767442478674
0.10451519279486039	0.0697793705992201	0.13151117934289758	0.03066334309702704	0.1419110685152386	0.10302340835297187	0.2667546999149531	0.10106117567057378	0.11867898285025455	0.05584255363400534	0.043107004775995154	0.03857018988320442	0.10672967730078897	0.1483644640682942	0.1479431277555454	0.1722782791540065	0.14357637401023982	0.07031071191553705	0.10260179718643533	0.07410618104336625	0.05042023764292631	0.1441564064799398	0.15043205430205298	0.11059193010070115	0.25313135720563723	0.17992658045017007	0.3053991133128043	0.3464670002899002	0.4558612338862186	0.4931086420110456	0.5791862339962006	0.5815349750195882	0.6184446528759375	0.5738293457571896	0.5428024239646089	0.44702365958196544	0.39831014608748666	0.38628750634708525	0.2833935124555302	0.23523099988665766	0.2508365560698476	0.14049233729276034	0.18053482226270068	0.19499343792673718	0.14790403974553112	0.026753035523934706	0.19253168347390126	0.1333941109757029	0.13598048638456228	0.13347837618151578
0.056189877757375946	0.050849960716297896	0.12381534133187183	0.0	0.07090832286311707	0.024968730319695397	0.15189981091786675	0.06437663730516406	0.08242737747962783	0.10194513527287082	0.11807571614196406	0.11572916654814387	0.14029064526370444	0.017865241914220068	0.11695011539479065	0.11923039796222683	0.09750801882053382	0.2522426220733319	0.15106415358563535	0.1405400217150308	0.08960143988176193	0.20974580339119014	0.05142782507924423	0.10833008070420426	0.09988869042622296	0.09276808808982219	0.07515129793705883	0.1353428272191771	0.12146884295858715	0.0904427905449244	0.14858770681209843	0.13789078975578087	0.15117033404006222	0.04837114884840257	0.03873149557410234	0.1452742178482493	0.175815485444068	0.18345184229585956	0.2672086318707169	0.2288677331866927	0.3242041751736316	0.3624383574334343	0.355971151728223	0.3522171031564066	0.46209378517619315	0.4595214374604217	0.5057913239267071	0.6495091216658279	0.6607519333607663	0.6810225910199199
0.17939821684539514	0.12653272837538587	0.057101542979047175	0.03160947877981891	0.10476558149130163	0.12145653996216452	0.13403056271202687	0.06783789536099423	0.18559349780113085	0.0528703042275741	0.07802382250611241	0.17102699942256389	0.1353038345896474	0.1565390271665247	0.13531548864492793	0.10884577923817797	0.0348806951352144	0.14134911019842503	0.1485004003253164	0.0	0.016335194347006452	0.1464559327887822	0.1895431973590654	0.2059412307602707	0.09895388815930882	0.1527908624815926	0.07675695855490648	0.17432193207732843	0.11467199266832763	0.12054553065842187	0.13630507996084965	0.1075559553726543	0.17012760252037212	0.1760928135567507	0.1547338416974348	0.18144901514284953	0.3152676070099792	0.10932418945150424	0.2048093223820857	0.1632017400045531	0.3701314113227765	0.33542530528830194	0.4388059194849836	0.439841315076633	0.5046194191863626	0.47437239332849834	0.6008152496839236	0.6240507761658409	0.7591743294123087	0.7510130252647358
0.09672977888353615	0.1321798035972018	0.09129667806999688	0.1678749151214248	0.10055685532736558	0.0736667148331217	0.06602083682830719	0.06790221861889542	0.08506298321004518	0.1448066166135663	0.06262325026723999	0.06227000703241405	0.15952608252467038	0.15139425020411515	0.11328945276641962	0.15896141539175537	0.1318701111981642	0.1714213868074201	0.15569069544669406	0.09654849560545165	0.22392023408042308	0.09250903205725428	0.11651437700474905	0.041952480473401846	0.15871812103699295	0.07200894236203446	0.16040187684734372	0.11501770334398433	0.0959719850490847	0.026523645919631716	0.16031975916844882	0.12563117206708768	0.21856817342757706	0.1002612506315382	0.07044454141527111	0.10020363774624638	0.16696277241049068	0.16628679741925412	0.19025427723743707	0.22026111996532935	0.26301131710728115	0.3809292581720983	0.41560903176697334	0.3289190577780094	0.5029105574319913	0.6356603184844997	0.6661470790109025	0.6553093524979942	0.6860330048215301	0.6948665987418831
0.08418616748217551	0.0689858911116301	0.14078063065705795	0.06582084887754372	0.1857806198505067	0.08599878672435551	0.0664227879341519	0.1499736123966157	0.15151708619001267	0.09061949561900436	0.1254443990611261	0.02688697347708029	0.08153848069610684	0.0700440421836303	0.1830685765359183	0.06326517269157518	0.056273251376162466	0.03401113852282878	0.14886916168355233	0.11689256904607546	0.1348749595260775	0.05758073208158658	0.09983201558684925	0.05122620478046732	0.08382073901371942	0.07966855763760529	0.186960445246597	0.08054308869318332	0.14613368265943807	0.0420222314972888	0.15773569897149714	0.09889578396171896	0.15542447554845992	0.03973839274713338	0.24449914573916698	0.15216248875194313	0.09026324590047917	0.19037023224398686	0.21815422406125884	0.27054561893792706	0.23921241630846654	0.3010104274370504	0.36953948334691156	0.41515249242522134	0.404584468679914	0.4997259244586492	0.5083675047977239	0.5598827213875975	0.6973829029947473	0.8520922085119912
0.04027066217765617	0.21794291992543388	0.0639961038039163	0.10975131373813911	0.1920263956051259	0.020239813523564975	0.08678301570526757	0.10337650771810246	0.09042804438876594	0.07720263577224401	0.12563594046437174	0.0050055337304818325	0.1521115818928338	0.06000821741706864	0.11424833310680772	0.019693023589137	0.09917019094277627	0.1518432970711511	0.1377866379930311	0.13827727190688305	0.08814310805010375	0.11034487744702863	0.22598511703438554	0.11284579087602954	0.19830242073957802	0.19457389546235238	0.27131604685483734	0.3257436504813107	0.41409727273786057	0.5143510102763902	0.6770294943221427	0.6018341839065126	0.6309076977436707	0.4839235206089711	0.6100121980189315	0.4154189107886568	0.4473274580682897	0.2508076701071583	0.2876032115269948	0.24400097850286695	0.17925926758395014	0.08195997108014626	0.1292744855691135	0.10126443137053273	0.17687582382309713	0.049724594977463635	0.04760701101230339	0.20953307875283778	0.0985076695774308	0.0534951020447622
0.07170954897860486	0.21778549983099119	0.0671085354077486	0.103113897580697	0.12922767447955552	0.15355023086361386	0.04585530304012138	0.17640462220521547	0.14540153172956058	0.13712219336299566	0.15596605639234282	0.024164182062645433	0.10178574136451946	0.05904631953673568	0.0734145450439295	0.06786089076827745	0.06830010090218357	0.09509517225241819	0.036221456562075934	0.04971668600496714	0.08572655267788391	0.24264218718123323	0.14589679235928782	0.12632168672956656	0.18038762446392026	0.17310936177738648	0.25112200086896347	0.3313223536526783	0.416423389817611	0.45238341407648847	0.5752227045912204	0.565226681120693	0.575243404187873	0.583242675144727	0.5013285627369386	0.40830474717407245	0.3573360393987037	0.36692346834256223	0.2451828627670135	0.13241977791112092	0.112829472403407	0.1036849538145557	0.007209250678436466	0.041947801174859564	0.19273904132085692	0.09957480606770878	0.0015517314273419238	0.16881059536603585	0.12108966372718279	0.04567179568667477
0.014701386911492984	0.04225651357461645	0.11421036201370093	0.08466881393033268	0.07565606133074051	0.12883526013588417	0.10165680238109587	0.0761509420058241	0.10967922192814107	0.09179023093059789	0.056392642296543186	0.06208803358521773	0.08864893659177207	0.13940228239952399	0.20364956868457418	0.1813983531788777	0.08140142193678716	0.06568576177138478	0.09158242354619373	0.14191881535835998	0.0	0.14899674787434222	0.17787629129961716	0.1717837053558963	0.17122107213018273	0.2467630629908618	0.303048847953262	0.3762272370413244	0.4788405417532407	0.5023768941892721	0.5721657271171583	0.5993455529165083	0.540674206402346	0.5762492329074869	0.5236216235800417	0.41121310575166825	0.4581572924291596	0.2131149401569395	0.2160765384185603	0.13735990849590032	0.1517247248185662	0.15459809629534416	0.14439882256198558	0.23093110357591404	0.061534046863944876	0.039928735706066545	0.08446424977709076	0.14450898585356808	0.04841308931178609	0.08130264689576581
0.14879524217340248	0.1785677633985736	0.16163219538070744	0.09900383668210866	0.17429241595368514	0.09478988671514194	0.18155701627084184	0.19709247797633228	0.09199633048559411	0.19541760812050493	0.13401995545885517	0.18954048814133015	0.13176389757908794	0.18313954515648218	0.1421568667482499	0.08309337439024592	0.12126944972930337	0.05765920640826389	0.10574671841969129	0.10073395696339889	0.2317684126672477	0.12772322136126166	0.19969241116926068	0.2285426192235005	0.2276942252623352	0.25033811609870327	0.2973465899640255	0.32294181739720407	0.5151071508003543	0.5386211005836037	0.615243570059271	0.5927918058438412	0.6322141783642639	0.5935906921285893	0.548463570465428	0.5017032443934349	0.3792891626711935	0.32559094292823776	0.2506975241180652	0.17533121626652615	0.2066583322397048	0.2427605467947276	0.11436524342010813	0.24652135498259045	0.010778070021929714	0.0665169284890791	0.04723006155439918	0.06538721638455684	0.11710172294608164	0.0327474064589535
0.062024666866771085	0.16934568882485296	0.03877924980806469	0.13381491255058445	0.11948978084003815	0.1642328588263925	0.05217751395789363	0.1601242892151759	0.0	0.06983339560297193	0.10969586107864235	0.12263998920956044	0.06390759753281507	0.01772223121560311	0.17202092352855844	0.022540836985983942	0.1364117736067071	0.05091560842873913	0.10077534571559328	0.18397540312585378	0.11721153640388325	0.09086796692949506	0.06236216546881037	0.09903617006921753	0.25065569318103864	0.20805495783006725	0.2754665054150711	0.26694804836409075	0.4285205585459274	0.49215939870583786	0.6237881967390219	0.49849301686629094	0.6619223960501114	0.6726510049833699	0.5946236786090235	0.5147246173256216	0.3655071606714559	0.33248053416382856	0.3360046178979507	0.24831696329395486	0.12404043572991733	0.20206032895513865	0.2099030581866517	0.1476583663135748	0.04208553836092402	0.06318833564505362	0.15061449708138042	0.10768299080546195	0.07718961910713391	0.10349218279842316
0.10949383496030303	0.08450052219162647	0.06559572595157025	0.06758219019100006	0.1483520104232309	0.08006975133485049	0.03868828877122753	0.0451723563432463	0.06915239788905775	0.08277184122153246	0.070242585970644	0.05761480772889391	0.09903034644941322	0.07512503795110227	0.058210117878094575	0.11823596681106222	0.13987502356156933	0.06868176843192544	0.11761762271618267	0.08782102104522127	0.1574933660443977	0.12655090453700088	0.032615896982594886	0.07609044135473951	0.12426014146277356	0.13008950014590875	0.18751109269372093	0.12844609617175456	0.10441509221017718	0.20646349510302545	0.05172485726238464	0.03453353814442264	0.19909202556201733	0.03595960635770978	0.11993094727129124	0.06472088830099436	0.1743209504217915	0.278771969630305	0.18001902914198142	0.2670381283511838	0.22321232828114135	0.3765048923360636	0.4204694572834554	0.412635784354625	0.41366875598208136	0.47932586538037825	0.5717469130882668	0.6538038829146677	0.7119255816105137	0.6940921539481152
0.10314713533677612	0.21423503848005693	0.1433974883380608	0.0952769212988504	0.038844198547736325	0.19966172969553508	0.13808290128721196	0.0	0.13324069367813332	0.026566364193074992	0.0940902646990617	0.10690565324651234	0.07971472649440414	0.16213923611178674	0.028652394093273983	0.019960847112709963	0.07858149240185625	0.13030856783880443	0.13331713205860077	0.04235910992753213	0.1641742220993277	0.13283650952504214	0.16697380853829064	0.1527933526672911	0.16993631929045322	0.25470924594677014	0.27167098630888303	0.3200756960063806	0.39304564750144494	0.49152734225836126	0.5305973529056366	0.5889165318876182	0.635912609861194	0.5882341592097082	0.4973895648753604	0.4767313086143572	0.44806290797444015	0.3297965419338266	0.3370815024355905	0.19348599113060594	0.19042990411184274	0.15827519497516554	0.15685560881432528	0.18796725916643967	0.09571219409821728	0.0711742420880709	0.10643208193165925	0.11104019561156234	0.11048902827308209	0.10458081276143723
0.14129330392978337	0.09240766104788774	0.06559998065449184	0.19557767830446687	0.09221997907676605	0.09867924818305313	0.07464598014746175	0.1152943294554215	0.21971096124546338	0.04283203085192973	0.18442692135067626	0.12702723795007215	0.08997649089906873	0.0643071343702609	0.18371646969096195	0.06019994217690371	0.1616304194932634	0.11942075438599817	0.10532070561901977	0.18112178843280796	0.04660759396697606	0.060357096626462436	0.0	0.21892297090117738	0.09069002696874053	0.06882462407651087	0.1315463519181536	0.19228499555260037	0.1013036003580932	0.15747651759896397	0.08527520905209018	0.09890839584187242	0.20901911386208966	0.18787046204578808	0.11933429774912677	0.18139760209162828	0.228490837769115	0.21158087951719617	0.2638043182820924	0.29854707293822075	0.22201200631249368	0.37655439693502485	0.3819797160043799	0.5104775593462298	0.42078313658207733	0.5827777977007347	0.5410033358948045	0.610765157859566	0.5718906583462784	0.7798476490629637
0.17069607220154567	0.17447360101612383	0.06495884543355342	0.08171944416839087	0.07928627685789809	0.18807924110815974	0.1205685811742226	0.14041121506580856	0.15353105031649747	0.1043293277840976	0.12769874539917325	0.08734760028042679	0.1013109393680983	0.00883367114359497	0.09232851907875513	0.050504808748966325	0.10754072433955635	0.15193949165563464	0.13438465219818072	0.11783154731347588	0.1216054268755396	0.17811089350407966	0.11521939839252167	0.12133297997770763	0.19203722735915846	0.25093367938009253	0.26480010072659765	0.3700124622406372	0.5186867327092606	0.5338566948255616	0.48535552793694253	0.6726660966568274	0.6860900634528027	0.4913254178388443	0.5181174774207936	0.41402027223367605	0.39085961138295017	0.3506921295664718	0.20282685317169014	0.21834253532851858	0.2117536982711102	0.15991449047416037	0.10956393387222364	0.07965809352276992	0.06354696890696762	0.0451206266110305	0.13750713718441482	0.02528062171334589	0.19395673345841283	0.0
0.17742120158131278	0.06511541111258315	0.12138097732420544	0.16989699290685287	0.07252780347747666	0.19065617301889282	0.18605573906305314	0.07644867183705106	0.13566967701734772	0.20613183802919682	0.11348841882629473	0.2247788768050557	0.12465264690852514	0.032927524746413035	0.07634489194164491	0.11622925528459926	0.22061390869721798	0.07442749721056188	0.10336952649195091	0.15553014743612845	0.09969646488138229	0.18042683537599	0.04963243521792221	0.12659853669767204	0.1523024093487286	0.11146640717992155	0.15055286632239656	0.19731146319576814	0.11971108214491538	0.0	0.20461769265587934	0.041097381287617016	0.14552660871591294	0.12653944975886405	0.19369852403971202	0.17552838506176907	0.1669814139170674	0.1858366655843497	0.2147134594011647	0.34717270401585915	0.386094847376341	0.36599142350105696	0.3281956307029331	0.4174759220107954	0.4300022398442274	0.49760812707583985	0.6118967326271338	0.6506743604203451	0.7887226385724887	0.8256498704955699
0.11920890086085292	0.12832350375536863	0.13848723662543966	0.05803194713990861	0.10216915683379384	0.10673794184444335	0.06614066345817576	0.09481788330528106	0.20489330377375953	0.10584405823421361	0.05876865009733106	0.12663116753292825	0.09509608261856632	0.0	0.13571097209663235	0.20156871792394937	0.09120670881622095	0.1069749812576473	0.16051624195798184	0.09475732561515209	0.23373147739102723	0.11613549991238288	0.06625782186413474	0.11343709265296467	0.16973566373556084	0.27134385705768327	0.4350848422405788	0.42070906468564356	0.44506460586983937	0.47580535044733574	0.6549648966898394	0.6966924277512053	0.723851326501133	0.6042948291368878	0.4602504281027141	0.4461543857229664	0.39363629012700946	0.3444736854216718	0.18152744991991276	0.22887790078176254	0.16362798545534243	0.12161231917436124	0.0876251906436607	0.28476658322349185	0.09874528236884775	0.16052350711623345	0.08991039498468437	0.07504249700140617	0.0572331669626105	0.03527815836121384
0.10616019032951951	0.07823147719532833	0.13256662761880264	0.0	0.14209696672012723	0.12328264879843628	0.20809310390900582	0.15875303593986104	0.014308967114801547	0.0824726235152816	0.14092395621821915	0.13559710155596033	0.039793522722063504	0.07603260844556753	0.014675729953547	0.15293668965860951	0.11107672504051266	0.07103397162556825	0.06071628327430536	0.08489966055808831	0.11260231447623936	0.1563842211592002	0.1921262131220168	0.23042215459289903	0.17995214598223086	0.16821776130605717	0.3000234171057637	0.3933929531851171	0.5182174931813968	0.5503011141046447	0.5109013954064568	0.6390596796723349	0.6767817834555536	0.5672915463253384	0.5414955583121829	0.47188903185852443	0.339366067275613	0.2713403025726841	0.24651940496109878	0.13106673320265477	0.1433438672438983	0.1868546150762802	0.1638754687809281	0.02030816129908444	0.012307718792078207	0.11076934041777595	0.12487829015580114	0.18044243597639156	0.06947760021257146	0.12497379662446978
0.12109988940990733	0.19408729206922085	0.0882975663913101	0.15209709738047428	0.14887521774245935	0.08794940956111769	0.20357517872973102	0.12708303163833223	0.11410970652634199	0.16689980151868114	0.029433212919489915	0.16471071349072333	0.022094603627109397	0.13396409407389814	0.1294306023630477	0.11161617933574824	0.14321963146929662	0.21362220704097495	0.2833056109309377	0.1355751506533487	0.1490797730935996	0.09318317654068686	0.21052642147118247	0.0	0.04369711672416331	0.13839903422501781	0.0607870246702665	0.11231341937234524	0.07869294151591723	0.12489699722831743	0.2015185198934154	0.025834573256040626	0.1562975774657161	0.12934701244347016	0.1379930437795205	0.17642797857211837	0.18843700763342747	0.20053930480819737	0.19361665105278728	0.28213109562725613	0.3149345508084274	0.24620537244313725	0.3115576851164834	0.535012192404359	0.4096276138021115	0.5012933872283016	0.4850491812116289	0.6164364103695358	0.714181693383603	0.8278291399692724
0.0708723763324332	0.0	0.13731754881480535	0.18974782917122007	0.06628946184086748	0.12647611551505913	0.19176008033037978	0.11107587564924665	0.1346945294768643	0.1571073093457106	0.15031550220112602	0.07318589339452597	0.09985464906754556	0.13568939707158453	0.07766645131300663	0.07758621600754688	0.19191573541306461	0.13324222707342911	0.19225099533778872	0.17230579485641903	0.15133899109576987	0.22743083433082598	0.0857135047257142	0.24224567942399913	0.25862639065324444	0.2546701150219326	0.30582058280795	0.38262092672825876	0.4346324125174461	0.6278400570147936	0.6087116704629604	0.629279691104411	0.7725036661446519	0.6027536985107188	0.629769815604101	0.6126455829262625	0.42437779760233324	0.2911903340050138	0.31843347897132757	0.198919789604458	0.1316235508048743	0.21041250807750764	0.24438873633234434	0.09254088345388628	0.06004501391015891	0.0920195587161012	0.11506662388242592	0.12083536190932376	0.08711467040518438	0.04757609744538841
0.12994086785855494	0.0	0.14475768542198666	0.0883879333720823	0.2244077138532468	0.06828855101844598	0.060112288725143063	0.04477578223188967	0.17132538298153524	0.05136301239861661	0.07947809195006571	0.11449233522066579	0.056463154876472216	0.024054685818591076	0.19568745480097213	0.09906413534704943	0.0028497642427235993	0.21686886819715748	0.1325721862285889	0.12023640700199459	0.09961168284495855	0.19638048467944613	0.1927343815366949	0.10538331832036878	0.055655535647132603	0.04466829545947032	0.17272195574750343	0.08014995261530446	0.12885201780234382	0.03315309118276778	0.08394984919392803	0.12729837945331107	0.1568808858518933	0.15284262474404567	0.19493588281613367	0.13793278791952035	0.19635984168022444	0.20782370493567323	0.14177915321752554	0.33728628590142534	0.33448731416468724	0.3705297595452746	0.2827730181823226	0.4093966865256498	0.48415741225416925	0.43626091369379705	0.7188162092098365	0.5930582080528688	0.6881611567104291	0.6729647644939601
0.18790648671736557	0.10526784372866542	0.2063401961715748	0.1750682536947018	0.18884244451267776	0.08497444416033852	0.10205541419018004	0.004075790905386518	0.11260220288015207	0.22735798658201484	0.14309165026550164	0.15724843003868172	0.07155067383883915	0.10774312294463861	0.13668344651558786	0.09966661029283526	0.17469941026933725	0.06597725367426752	0.1766217141988421	0.24338910272308434	0.1230246463716914	0.22421889194200934	0.1786834050653522	0.1319368938228824	0.17187925879132968	0.2633008745203802	0.3235080381376326	0.3606665584805297	0.45905679482726836	0.4597784112552536	0.6717642756649158	0.6863869930371167	0.6935559602519235	0.759291371346136	0.5633960446677294	0.5624061222701314	0.4279090643338982	0.452342549620166	0.2679397546824399	0.2558507512016906	0.16721391493024668	0.17695351397086634	0.15271005865818488	0.20434502083734749	0.0	0.15825888570299892	0.1455613311199872	0.11587682157819355	0.08402634499231727	0.14401929247373832
0.08164405247632797	0.060359650039323906	0.13442323919409632	0.06365010355188887	0.08830135511737398	0.030622380246687946	0.005028933000238806	0.2082442788274092	0.0	0.18768964698760326	0.09625544579733365	0.006370840406086842	0.06861191909182547	0.12515422903347687	0.12473882372420958	0.11023618393278269	0.13897142973818843	0.1394010751905892	0.15055166317563562	0.14430480723973105	0.11486109308239478	0.11048702155899447	0.1694867673199875	0.14118438197139063	0.031778608907242024	0.2890711649009249	0.14502832319935133	0.4080032450222869	0.46539857371662413	0.60790379475014	0.6320195043571192	0.7360502811054139	0.6489158451033272	0.717912487151385	0.5649253129305751	0.5194112259518342	0.44872151483707917	0.3911318424406688	0.26707866140300984	0.21249183840772326	0.20998030171847265	0.20609962946078603	0.05220428102294447	0.20993379002205612	0.06899480976333613	0.13179152618282994	0.025510967834572663	0.14829239567255037	0.05419736860875721	0.15174395122098708
0.1815938735392463	0.10636609972103088	0.15313835329130723	0.10953384413118507	0.13105713955166695	0.04177651073234973	0.06996439988933502	0.14423915434814868	0.12330190559550279	0.07597887128383699	0.17117467896944308	0.06861159358593909	0.09677694156869257	0.14169981741213392	0.12615849330915502	0.07284969365490453	0.09003445129929709	0.053403748693501014	0.2741631277292018	0.05275356444479061	0.19172068813852286	0.14535140550565145	0.07642162938896743	0.17025087240678644	0.06895851046121082	0.010169061210316615	0.19577968152098557	0.09231885275735731	0.05575789008838144	0.11530391851138423	0.1709803444735085	0.07426102943456912	0.1977687186794835	0.17865461401834273	0.14526764338894727	0.1406523934835596	0.0821907352823526	0.14894720623918897	0.23022061650452164	0.24242681495656007	0.36493079129419687	0.27125622650190256	0.35555112670509514	0.3883235715178976	0.42333044595484365	0.5452765613236502	0.5287149055488711	0.6095096744470387	0.6648589373392522	0.6638062992168656
0.10329921513575172	0.0821857279554915	0.17390444409398492	0.067977414534049	0.05351955667747686	0.1174886406374594	0.15572243627535284	0.051048278463996184	0.0891885624411546	0.10165290653872844	0.15935330161787278	0.11743039015863178	0.12592035716347597	0.06037521795105516	0.12570886635743875	0.19777806477171403	0.1529736408783209	0.10979742733046836	0.03544386482486043	0.03403355666642128	0.17047711029451848	0.10778245655475963	0.12690902321381656	0.14809071863850004	0.1565999541958252	0.26722330858535603	0.2699395737025151	0.35448370981397626	0.4726546540934566	0.6274246655202466	0.6775230654799913	0.5495883182582658	0.5383693848232702	0.5852922346031603	0.5129218073815967	0.44673171069703854	0.35598190055906503	0.4085276617638082	0.204360859571928	0.1825367630736294	0.10434677467760842	0.0754145574682149	0.0786402309542815	0.05821917597588606	0.1529739231184614	0.19061175016396692	0.16408543514088722	0.0	0.12103134006201742	0.14637079718414875
0.05230576811278458	0.08223893906928999	0.0	0.1394174277159473	0.10419038625813445	0.1715902224912808	0.1516908195352393	0.20900820962676803	0.246197299788553	0.0876791007879102	0.0992537244632188	0.06125502909257171	0.1270606049284453	0.15461023978302987	0.08942541582426027	0.1587540160845279	0.11401171918534421	0.05943051886531101	0.21734836915197914	0.07030098609324618	0.05319680947958269	0.20799661394452787	0.16996011711441522	0.13104856978434373	0.08838404897710024	0.10432571008925569	0.10523290011288482	0.11594002765258224	0.18459290427722125	0.11336996271008534	0.14363653432647414	0.10768602921149575	0.21868368600882176	0.17470742318587826	0.23916152640787977	0.20768254118425925	0.20966045615352244	0.16357776449701875	0.32413097492125614	0.3521551944437711	0.30605542749070913	0.280770770073025	0.34883424100578075	0.42223764617168125	0.48765718604362673	0.519662005217333	0.523380857140257	0.7269761375940109	0.7654958867110664	0.8016863715879999
0.1311414804626114	0.1591642637477773	0.18371377953615348	0.12667010567166875	0.11637957974448299	0.16062696310445884	0.19827885602209327	0.08466350169333596	0.06906527336704898	0.15685175322734995	0.1631044562992087	0.08699010136026233	0.14095425763837685	0.18896326115858855	0.05982880257296965	0.1481197858196894	0.08697371174941419	0.16004044069398957	0.19578877159718455	0.10391349391164578	0.10434039622121727	0.18093237919408645	0.15715178464949597	0.18423126857628613	0.18814614706451868	0.2703088059607371	0.24904870583036856	0.35383519112745127	0.48249365925632576	0.48894784096820243	0.6184966105230549	0.6691088807627165	0.6223838930865834	0.6469629485283978	0.6142978845607481	0.5438799978546695	0.45786620996491545	0.4189683090364502	0.3572562299781747	0.28995239053482863	0.22706351753732482	0.15321128559161057	0.16703542908348237	0.10359378323120987	0.15442449200486436	0.17331781095326224	0.15763402743141905	0.18560385418072567	0.1424000032775445	0.13699960835587902
0.03241376537482285	0.13121757584500712	0.13701115596718894	0.23578945656594505	0.057062964652703774	0.10101314842166177	0.0172533485611503	0.12229274194144447	0.040653701621695106	0.14183787739868034	0.05908711775244585	0.0	0.15242241162180908	0.08630767102943132	0.0836317101759659	0.14415105069099854	0.11571604175536522	0.06724205555179784	0.11241999136691207	0.13619301559500538	0.19669222879754558	0.11075082709252605	0.17758021022466192	0.11490303095265886	0.0854951090171958	0.05276108581523255	0.0734113376059529	0.08669746047019981	0.08613570105354354	0.16637953823143561	0.1275866831993883	0.09639581231909697	0.13978012977053125	0.25229606140877225	0.2213028598035908	0.17988860187867795	0.16530583866164453	0.21320387521537007	0.22805120753172814	0.3170465710288169	0.2817094278153646	0.3179459038158541	0.36814486180887784	0.3502488299198117	0.5055280361837041	0.49658477346090146	0.5777196200873381	0.5106772741129487	0.7203156353989227	0.8328867080340574
0.08439099810523515	0.07859075006195189	0.06926711756665391	0.047916514290520365	0.1525754151310512	0.1000503000017107	0.05137902573623428	0.0	0.10621222938925813	0.1403710141469141	0.06510146545251941	0.15952115209247733	0.12891032508079112	0.1426748152520893	0.07216012606568936	0.22047670789169366	0.2329217920495694	0.16200994455364348	0.18066233863622233	0.1639995919650529	0.15877370371914368	0.131530673143522	0.09844552384478254	0.17186330478286513	0.2795917135540078	0.21616694822979915	0.3327880523570206	0.3249360897606249	0.4864095081986446	0.5500369577063897	0.5832919590206642	0.6127946051019881	0.6814180461623425	0.6222210767611555	0.5918318457036721	0.5373043511838249	0.39620532530290253	0.4218785951541518	0.3027334033603362	0.30314919783797345	0.22210236234794678	0.17797267768680733	0.1677548999497851	0.21006521210984103	0.0934131254944594	0.05759404169760123	0.09120694726258241	0.0847852101163883	0.15237962173457814	0.1089382181051234
0.12119503746273633	0.1929603043995618	0.09415478766583495	0.15357873878254732	0.11238425424605303	0.1884179822228282	0.10457270234374569	0.09720402068642733	0.1440472635089306	0.12347152149578998	0.20015307160454995	0.09575684202494575	0.15169755028564502	0.0934405464166861	0.10741404829166946	0.1296620551437592	0.16319735062193755	0.0954413161061272	0.14502240084923268	0.1505103179646197	0.07901621807175939	0.0	0.1410052543079206	0.180749571428347	0.13810692693941826	0.12252630687050386	0.0787127622896438	0.14733217085841174	0.13342290243157254	0.12215407483894093	0.11387646141471344	0.13407819715990238	0.17996338234702544	0.10858455934702334	0.168875510909413	0.18287425693746767	0.21115032085914112	0.20429062296684516	0.22862247282613185	0.236960833766863	0.18178491658201504	0.3541097851165998	0.44676248238166866	0.4856675165072122	0.4734675610648271	0.5614478442480098	0.5881448921723516	0.6733403777496979	0.6594811314209287	0.7821820943209935
0.12906001761066005	0.0	0.10679620708302844	0.18808797140291617	0.04988123841299143	0.13154675644921482	0.19939437265773108	0.2293880699274348	0.09332979572036262	0.15677355538230425	0.14416196617615962	0.1357365427651888	0.12938077411759805	0.23372112909933115	0.10708141287418815	0.09986366480141691	0.14953307390890497	0.17445072256480829	0.1112456096052209	0.15435970449276404	0.06491827987395186	0.11344935037290611	0.06720491534505577	0.16044204092558875	0.03883319986671934	0.06580487567680261	0.06201265611478101	0.11076957608132218	0.11093728723720235	0.14759280202534392	0.09344743753065203	0.1513246050765824	0.04511891630428289	0.2269533673657717	0.1992501375598868	0.25703242648262425	0.2429150323300523	0.17223671149371952	0.2779421537050051	0.2973752875174329	0.29695472649231386	0.36455923058154005	0.3486510522888313	0.38818827727449046	0.5297417307079733	0.5761297141364914	0.6179948107345736	0.6552118737381457	0.7547639650950819	0.8507722238854155
0.1990759293437919	0.04289958285444303	0.12996405001364028	0.19741433221908194	0.0495511399360413	0.122639806482894	0.1974243656089995	0.07391674859215436	0.07251531684303113	0.07364891149560267	0.20128965609556487	0.1710062890044178	0.14399006133384562	0.13097869924591693	0.07234670989887029	0.22045813459173247	0.09146999618878052	0.10351814964304923	0.08121411120894105	0.10846220020899378	0.05514232261692677	0.10660358807157726	0.08877523867510863	0.12097451154022784	0.13321326604702877	0.14708172027736327	0.161853161916325	0.04486321974866691	0.2413773424145716	0.11947681501727876	0.2093143154839927	0.14030003015901704	0.14571999389019444	0.14265320108260912	0.08785527228511618	0.12678907541793932	0.18097044531633952	0.14772739753409564	0.189608910760015	0.272855482893325	0.31142905527667836	0.2739593747652951	0.26587880702218697	0.4113124188536496	0.35883607615079643	0.5481438892875778	0.5708627217707907	0.6727468944463789	0.6549974960764143	0.7622920213350479
0.0	0.054882766288309334	0.08237195448466335	0.20753940074432076	0.03132967347412684	0.05844258691390332	0.13784536341501005	0.09810398778401752	0.14346623439712855	0.09585304013761631	0.026648962503786185	0.05529960681379776	0.07805443620426354	0.1253457784082312	0.1112058629939362	0.07701333051544794	0.10993672258685466	0.05334878466836103	0.014050818488366626	0.11841535298858032	0.09174005901332925	0.1232885800309222	0.08666788113765816	0.1453723339675106	0.08823604079993817	0.22416429508881217	0.06148341336347217	0.14550467808545817	0.17949054850344218	0.11014418746300472	0.1675636310411017	0.04988902654726679	0.147272838527549	0.243984213143896	0.13842254399677215	0.19398367892335744	0.22171811707362737	0.20526148657869447	0.24228863354883562	0.2730998598246845	0.20585620757011067	0.27278076402013335	0.32661034361430163	0.31806804952639817	0.46734880006909557	0.5312804696223599	0.6974312127290238	0.6623959034314737	0.8320552260636058	0.7117667488161724
0.09995126399916891	0.0	0.131541956682381	0.11738959299778372	0.17321304368344498	0.09890387694229474	0.11105627165169679	0.10226396335635285	0.10582699011845893	0.12842925580342993	0.18181985002006446	0.15965874898112656	0.1171974064750259	0.09144849643632749	0.06909239174437617	0.019672750565239733	0.05898938396244623	0.07567940292974382	0.08223347274390846	0.05908174462765986	0.04275772407859223	0.013449813385029966	0.21685765924529435	0.09680310925694957	0.17725534790326108	0.15586097681298414	0.3289723429925223	0.38164497116109025	0.35990663472339735	0.44496818722281894	0.6237842515683769	0.6052116573699501	0.7112461200575515	0.5996545030121507	0.570311603241327	0.4620051943675423	0.3401341438284365	0.3113749440817231	0.2328190722607998	0.2377689713459739	0.1389513173286126	0.10109201640041668	0.1976113338083735	0.10855618857364814	0.16750095996082595	0.06995227976450191	0.18848653890395836	0.22631376184524385	0.06925370018569546	0.044652010170893784
0.07422193807214134	0.045856492692332135	0.05836708878619466	0.06071972570474664	0.21785592542932922	0.09389207004651864	0.17661511188742557	0.07017154391633151	0.023300122389629613	0.05576616774313521	0.0327758572812758	0.05226047553192788	0.008642181526841134	0.010967792427854872	0.09292531868020175	0.09488158100738228	0.0	0.14493770197234704	0.031017694533163085	0.03422672703145742	0.032913019440674166	0.1214482904863925	0.10526873915425068	0.1739571640086086	0.22732438026025573	0.2464362846743807	0.21791103272788262	0.3388256867733895	0.38857935916925535	0.5775032036270356	0.5385271182278897	0.6696144776356276	0.6820452110091315	0.5498993768190648	0.539106918509059	0.4230224567247451	0.37287405142885693	0.23316523649616117	0.3209780944798144	0.16116985449730606	0.18161994521037844	0.08770270722380469	0.14160317803822733	0.23544099590526674	0.03729863381425921	0.08864463521905733	0.07346161281606943	0.08893407545957774	0.12484302306600886	0.04967421785055103
0.2846753273831741	0.17695566372280588	0.18103884004909446	0.07770118610320698	0.1791785559648293	0.10900054907944948	0.12217811802809976	0.24360180129787729	0.1517784611405944	0.1817985272387333	0.14631350609342778	0.17572900577570044	0.19678579023532647	0.12588673092763597	0.0	0.15770738776900314	0.14650872915150406	0.07144503038925774	0.1411348711514786	0.0505829130692115	0.14320433811042335	0.207746023366313	0.13415573952925994	0.22786665715034726	0.11975153696130794	0.11366887086765434	0.15856820732175542	0.17421279810523338	0.18047354333612514	0.06005493901643971	0.056815062249677126	0.1592112261634546	0.21497002565515536	0.16491523446568873	0.14679473441223564	0.24215058275919263	0.163392201105317	0.16238220630690955	0.19641116569977585	0.32801556184750363	0.4260706626377794	0.3125277170751316	0.44577082375056154	0.4706506363472929	0.5734163158928193	0.5326642586300047	0.529803697962472	0.5536621903543373	0.7153154622615515	0.772005856589253
0.14263270377947668	0.16114579696359768	0.11872473339240223	0.08947043141630288	0.06448857600274781	0.10372623823129216	0.08713748187187575	0.037337609749172024	0.1874782476516675	0.06510027737555339	0.08005905796111563	0.14426862542104765	0.05971413080098853	0.034680942355565895	0.043753814272976796	0.0716500145225626	0.15747489415785462	0.1037326588512345	0.15034890381002583	0.0	0.1905953968963284	0.09690795821760387	0.17121518490690052	0.1117049579650909	0.04833788300439088	0.19041369479401066	0.06760590708724927	0.08332671192550435	0.039289737162514105	0.15194499750352664	0.08221847664989489	0.08488069363356023	0.014778632523391328	0.21860138360552994	0.18826197323280403	0.2147163569829918	0.12651550422248772	0.2405081395090175	0.23046193670647994	0.25998959848403635	0.3777767500321306	0.35362442379615205	0.38918163033770825	0.38634976198864873	0.4502008346311062	0.45964090730318136	0.5578046315537417	0.6394456009078524	0.616009014244692	0.8350296933203154
0.1418895531033075	0.08591742009194366	0.06890471855937386	0.16078052931251657	0.07229169733184292	0.14785677068108458	0.16471362104020834	0.031590834799279995	0.14282270196901395	0.0	0.08291825721465552	0.15833446873579227	0.07557380803434473	0.14544484800872676	0.08562133975969781	0.08042292016824198	0.07331284777192845	0.17305745225027144	0.15998939272041077	0.07974414061402997	0.08733045510508354	0.08673490403817835	0.13518734989388662	0.10425524918528914	0.12124445049536695	0.1657768082562324	0.11191516587356351	0.15713696692153342	0.06268625269038666	0.1831174812124505	0.09532226060767153	0.137426609949565	0.16383512976902248	0.09859728476674694	0.1867469824246876	0.2209725443098376	0.0776101303874168	0.11804005389604648	0.10877055057554294	0.27484673405673865	0.28439962796947127	0.42717786799499374	0.40386491995912016	0.3596427290853588	0.396149970177579	0.5589889837167208	0.6416245432181055	0.7056147345043449	0.6533014491482356	0.7519969942951857
0.009004574446677245	0.1731138852791139	0.10153969561938148	0.22060157962343144	0.1394592925107135	0.15723533971504702	0.16004796368291743	0.0	0.12275363205620826	0.025500186682767274	0.09334508715030759	0.08095100556638687	0.15537912384559013	0.11198620101257224	0.08729545182163999	0.08375572286610292	0.11415784220424678	0.13907698005971256	0.12884763268926205	0.130562021002585	0.1893595573018244	0.1792248685930335	0.08198764239556443	0.16351224392116534	0.1514733662375316	0.19944909635226432	0.2543257114259739	0.32937639043771716	0.39262638313910586	0.6193710203811025	0.63485197768893	0.6028274394600558	0.5746947820171902	0.5897981986525279	0.530213473391541	0.5860581510512245	0.4397111896885398	0.3520839012918101	0.2853566793992019	0.2404190186407201	0.17003867629114158	0.24234037644864337	0.035779329382861304	0.11282420513939974	0.026899498267813477	0.1435716754794599	0.04223868870952424	0.10022013802331368	0.12615530485169296	0.09021991756644179
0.03153001665821221	0.1278381700243672	0.10553751370126455	0.09973452749947849	0.1514812532312608	0.19655941314042524	0.1649754744374956	0.013792964564396288	0.08677338167321451	0.08022726720918084	0.13018651212851698	0.12353776962240316	0.05505030230163541	0.10424316439066379	0.04844227994075032	0.15096669860611697	0.11408397618045717	0.079497063350875	0.206787961842194	0.022278819399637762	0.0967892831175493	0.05473142694936066	0.12465606805215741	0.008529435131177984	0.23401944219943438	0.29484496836782875	0.3272981861798422	0.31475675525117425	0.5081145617165713	0.5174704259578323	0.5205355734501836	0.6502772243789013	0.6353143944298251	0.4800768195965789	0.5655640658315608	0.41805115029280776	0.3859709101987663	0.34118754752976943	0.26205647624423356	0.135990721459426	0.10836671182846022	0.1647299487023543	0.16695316225719156	0.16307911851903745	0.0773292540222794	0.05229011995450691	0.22491628031938038	0.17209812744674322	0.10249224591470868	0.00363681276685343
0.021616732183552964	0.07051127853607346	0.04196533619879533	0.06522115780273727	0.08884288293059596	0.10918188082930143	0.00705847671008189	0.0955337257280606	0.09413625298545303	0.05832975119672868	0.04424851131273861	0.06391142620668185	0.23916747623548057	0.02585609512922957	0.07824303692322038	0.08239121473763239	0.07140929992770911	0.17493076031368462	0.059813879310851886	0.003983366318472029	0.1717809200763076	0.17980084518413691	0.021560102443743883	0.0743969322335698	0.16776309321641705	0.27961048819087303	0.3626716788206014	0.377811376246119	0.42666197230314995	0.6843302113337216	0.5921291304218548	0.7133532669489597	0.6421634114359956	0.718755019362843	0.6111658225781663	0.5364489055296303	0.5096722516186204	0.34337435890661583	0.19230109365007172	0.22057385658449302	0.16067859428548933	0.10674424936219569	0.16385605289982555	0.07350503798463402	0.0	0.03590123039946507	0.04194061886081428	0.0576371270259547	0.09375832648206904	0.06608974321804303
0.019531024709921897	0.11362176177342043	0.043670329163977464	0.07370551953553905	0.030910531452038547	0.0844269298697875	0.10093477295007462	0.1128046391884218	0.10760489589189157	0.08053484920971014	0.10020878064919973	0.08608303353565695	0.11117742662497908	0.12908877415779782	0.18149859127391202	0.12198503287453968	0.10236732429887765	0.09332309790592394	0.01681655333535882	0.0	0.12188397498227989	0.00572688810179557	0.046314332745216194	0.11190019761522879	0.1475082349865589	0.07988955484831585	0.04518594064225728	0.05359893933767374	0.10048664739703962	0.1616848076154746	0.22732782032626936	0.12308802937754211	0.1684831345386376	0.08667891631617265	0.14440937710506718	0.27720037394063823	0.18642601957066868	0.3555901611996847	0.28367537019871353	0.16182978676239934	0.33768891019743147	0.3241258244834969	0.35118278134856684	0.40513250497348013	0.4949637287657485	0.568858736271557	0.6649813442303883	0.559474862345863	0.6924814460809772	0.8186449896004442
0.10333644500132072	0.15251390554329972	0.03126948761832405	0.17019859651931854	0.19154014409693706	0.15426140962112184	0.19574417780302825	0.1732297800584899	0.1294298441524128	0.14519053540583557	0.07731368036842091	0.0612463166896009	0.1547813286183807	0.04750208631562749	0.10538273690713276	0.12319889179513649	0.0969512695886853	0.23394052989552755	0.1274635097402805	0.29172367530062954	0.1484420107139509	0.19204686403765409	0.22262921894840776	0.13138206672354197	0.2101057580706525	0.28870267674510874	0.31571589389081856	0.40770744861115593	0.44067300585360947	0.5452149094024429	0.6052422381258532	0.6165339885010638	0.7311028723400964	0.6474987436344171	0.6294205975765614	0.5843682764991964	0.4692143037731504	0.3777041346994918	0.30923563675115595	0.245670221303761	0.1550380409630547	0.11137513988225582	0.12649417530385193	0.1390245272183588	0.11620160519447292	0.14544739328606238	0.09940425153342596	0.14715774455010566	0.0	0.09880557035582904
0.18756822415083557	0.0	0.10297868887790702	0.053839932500167734	0.18238227755196074	0.15981232657118713	0.16832461131890847	0.1322035334846452	0.04032553842053092	0.06847770735702585	0.07913826391788809	0.15259354068442663	0.09975743906071083	0.006387209590637534	0.1661225056354421	0.07933045622716159	0.19150928874118148	0.06182466580829607	0.10335073778859767	0.20193973637844734	0.08072336335768295	0.0675661337005913	0.11869231234175172	0.07319110374558926	0.07427242518168715	0.07427734567261908	0.03158457022383963	0.11171819604415308	0.06057134001596232	0.11796094184087576	0.07916831798038136	0.09330957536308072	0.15709799294285648	0.12551751543731157	0.22515112678795188	0.17804413708478065	0.2129637261657671	0.1835832755360494	0.1591869093481281	0.18600173201047593	0.3059811219962511	0.20006856705892226	0.38022650876360825	0.4640750294644775	0.513551726293229	0.48837493600733906	0.5796299651710899	0.586902046452776	0.6879386594283705	0.8167402956736834
0.05046462680078458	0.20927726614769748	0.23523124965559655	0.14525873277124873	0.09803185592995105	0.13674898016408019	0.18576201575344928	0.1761843657252434	0.158975839515227	0.22934379068630403	0.10290772863275595	0.19201640889581437	0.2317651511091819	0.0	0.09474253183449269	0.1416832559065127	0.10044207193386147	0.14423539122913118	0.18178995798912154	0.1324104949453916	0.17644208613974086	0.11185764693097854	0.12326261762777829	0.14260516725622954	0.10720381417128028	0.13782837601397277	0.13027261147714714	0.17249476468845668	0.011445791218226961	0.1195862853192523	0.0934938202467826	0.0552727004909535	0.17500482588602945	0.2122425215071088	0.149583124717442	0.29127068325758854	0.21969860935166655	0.2242338747990983	0.25847268339143514	0.29179220270024553	0.3442551281200677	0.3097939004103883	0.38489195950413235	0.395951608602278	0.5015912402573983	0.5489410204106989	0.5457569540241981	0.5947204209895908	0.6960440340128543	0.7527181160818147
0.05857163793883209	0.0	0.08814940193788424	0.10342079723560205	0.14594720353977444	0.10743735259137094	0.015077976252847075	0.17527758641482416	0.17964627927856214	0.1601997971692521	0.16478144276080145	0.12931784102610616	0.0825426373912568	0.1953131480509003	0.20702341493362617	0.2165482636973158	0.19768681754932457	0.15172740005259475	0.10695988764741107	0.13480805959414188	0.13578470783803948	0.14672634557537167	0.14157252441125137	0.18173671024114468	0.15662816156203466	0.14376732283089666	0.21273970848895477	0.1438549387473137	0.22377400769994107	0.18553504834422024	0.02901366608309214	0.17159777363289436	0.16120981146557928	0.15460607482529154	0.09987805984096088	0.311714990910412	0.25635310419643376	0.3572424487371513	0.28223930928347624	0.2854680072354196	0.33974834097354223	0.4056958867729057	0.3973798944739493	0.532650588481384	0.4991407109188907	0.4805035605992434	0.6309705698436741	0.7415009154833317	0.8179008128260158	0.813504372975269
0.06481470277997911	0.12579199870107102	0.1819677817470793	0.0675535364335957	0.16412616591298462	0.1404800463157057	0.12397750332293679	0.1133984382427899	0.1655159085135647	0.12151519586190525	0.08834704604894981	0.11773114130045427	0.11789212295760498	0.1472708322551529	0.15460633875692423	0.09718281101332445	0.19949452474830473	0.16530776600304067	0.11814822623669645	0.12458985756626777	0.0505967326563896	0.1692009861268837	0.0	0.11344789711132258	0.2679658214596819	0.22275536529264475	0.26092988325860966	0.3043541936660924	0.4035335115504961	0.5642251897200695	0.6381563120445943	0.6393775572340837	0.5962049420481432	0.5474581767653366	0.4958540189679271	0.5932891911513959	0.3498969586874875	0.39913594194173685	0.25441542807292106	0.22388346281378155	0.23913883699043334	0.19381455311071222	0.1239891667305727	0.08412222219340032	0.04276271785695778	0.12121520828532774	0.25386131771931897	0.15650073716890786	0.13944293304128938	0.13183992560307425
0.19040359057068343	0.17910270290046218	0.06569251881830683	0.13244358215278637	0.20272156982265638	0.1291211075834765	0.1098910620077582	0.021367913288724668	0.12916645860734022	0.09328296336637945	0.08229899972973911	0.10419594683235193	0.07811578325418574	0.19337349309524687	0.08690122846233468	0.12710587111506283	0.14750607752191644	0.16643611756918344	0.09253168432242323	0.13817314123304242	0.08986226792526046	0.07150181337128778	0.07267045728201886	0.11546869362474521	0.13930120851065378	0.07148370050648674	0.2127918117490534	0.12220161033366875	0.09852377874529161	0.042808186825686274	0.18563781135114338	0.08380403012236345	0.13390525546520815	0.14675675891021758	0.14502011190105868	0.13009257989364115	0.26086829256893995	0.2631114236613744	0.18806095456776464	0.22767178168787724	0.3308988675128099	0.312929476100297	0.3324742387921162	0.46886678906895307	0.4555048796550198	0.48839712869640306	0.569245464690345	0.6544818456556569	0.7056361913459336	0.8359816771149925
0.006694884875393123	0.1053990566591457	0.19280836823292904	0.11632532596896655	0.16700034468028158	0.174772312920787	0.03606949617317334	0.15822116220164498	0.1268037080424114	0.2022228440111669	0.08505680398978034	0.16255156545428892	0.12569020764915273	0.0836114669394308	0.09374772081227906	0.0811677990428314	0.14713743901089224	0.0891714984917677	0.1722736176248666	0.06194145427630941	0.06492551809754932	0.03252105584353387	0.20406794188329666	0.2050060217437336	0.164917110610218	0.1415755648991608	0.3268941991893202	0.3281324382730714	0.3851501162471443	0.47863938561887404	0.6218214890699483	0.4806651494098969	0.6215737850235608	0.6023137949151773	0.5079022610625061	0.43238096143017063	0.4097434775910044	0.32792663280261075	0.17698526443472387	0.209227819184211	0.11278358961377269	0.1491028436572539	0.12399203401325508	0.09082240679161684	0.12876388694720167	0.0	0.07306187746196365	0.027181998346334918	0.034966940179395084	0.20710652278155767
0.10396679963577586	0.09191232018445121	0.14657857451886708	0.0	0.11172524715666754	0.10106193039671119	0.10433134254941286	0.16103919856669877	0.10111150167247396	0.1344031657900264	0.09327781922413508	0.17403807310058697	0.0445816717116882	0.16825849404206672	0.15891670815424125	0.15406122780393572	0.050912655761476154	0.1035730138326438	0.12517411765457165	0.04916422731479375	0.07687420218962696	0.05090099775781088	0.1262160490986811	0.1329693697807554	0.1832019592300784	0.1606126582205463	0.10928050219000116	0.06888170435564661	0.2416435584571825	0.08891855788456882	0.13486206555396826	0.21780857290961003	0.16469784183746777	0.11599051931879678	0.10759204339695624	0.1801394979807252	0.20311260897662056	0.21161513594543585	0.26932823927597216	0.2991397279173537	0.3748168953236566	0.29013287500900187	0.4544430157432648	0.39680940156228517	0.4101295476177537	0.4275342758237285	0.5190223361155306	0.6976379387473537	0.6783926909631651	0.7816232967853339
0.17186962429813865	0.17348956762335158	0.12795940620636845	0.14167676407201749	0.1857443171323883	0.15401487307231315	0.1627102507166366	0.0862431089967953	0.10555123538333795	0.18231710988179833	0.10605780816581577	0.10039023872478325	0.19052056903193113	0.15850775860034735	0.03397609874981148	0.20121755985793727	0.1108071114926071	0.11815840287460153	0.16967764227013515	0.12928899525672652	0.0987765423746457	0.04743234678508747	0.198541821239335	0.20323196004369382	0.11605202736531502	0.0	0.20931285705353	0.10827124910779755	0.2623405232699493	0.07822672448442773	0.046355271234141494	0.1212895303048155	0.12735935364657108	0.23528289735189994	0.14505587661548688	0.2454812264227395	0.2339690175254521	0.3223364566562956	0.2585026654444054	0.2823538490238453	0.3085349806954352	0.33985189963621626	0.4320355666522198	0.4236813217928608	0.4773908204878813	0.5451622270377052	0.6481616178376656	0.6284702384991969	0.7151006967297899	0.781635162972759
0.06692897218232911	0.12851706530837986	0.029148605243562095	0.1726443157135431	0.13014213457338808	0.002924091670556733	0.03964621502737518	0.15348884629526133	0.07626018460382378	0.12019884835613379	0.1426193860678854	0.14640353314648424	0.11860437616979982	0.0	0.12233426966310787	0.0701559779542352	0.05015780051088688	0.12117679421479535	0.15207712852192798	0.1728643496342806	0.06784388127200504	0.1805777741259345	0.14543957381826225	0.1643954771678077	0.262798186089258	0.22647095084377106	0.2791540766879332	0.4076349439848825	0.5608035949182681	0.5012764332345635	0.5214640379730682	0.6496383563068346	0.6468797259747028	0.5792033848090634	0.6383294274736953	0.44207011690365483	0.41880858516106145	0.2183860765811083	0.24685768013594042	0.05258105907216716	0.16204085570344837	0.11811057208636899	0.2161825071230665	0.17431811291748578	0.10546770641996155	0.17619793222242244	0.15319350395657716	0.10659292204939515	0.11710231772753292	0.03286049389658426
0.13434075835669287	0.07270192968427255	0.07007156382056963	0.06461392613331284	0.024792085610741737	0.09833912033458991	0.10845881581428894	0.026232398537985317	0.09776041261097017	0.11800492225243259	0.08654305174838554	0.13398608637980491	0.10980616568324768	0.18658286595078052	0.10189360062344288	0.05913080941073617	0.039436297918329685	0.12045801104033575	0.13215591521625145	0.03927397796715065	0.10131612069737848	0.056704585624283675	0.19593390851110357	0.1558268560186206	0.17419646144133466	0.25967252585011014	0.2138848388636952	0.3872126099232463	0.4186080257440946	0.5702374376425474	0.5742517472538252	0.6283282379598862	0.6570692381657363	0.5818796812922434	0.5970925556068347	0.48438026884880986	0.32082361923918074	0.2635339692201613	0.20340538135737224	0.16099591423782683	0.10332709057008214	0.11677955442046042	0.17562260693256346	0.1551003675686261	0.025302589658039363	0.07499128272793329	0.10740810729730912	0.0921000019950635	0.06795020921131607	0.12500022693336665
0.11048079604303464	0.0560686536949594	0.07407783238039674	0.13080171674991048	0.08709131241110914	0.1004112554903308	0.08878144053188348	0.05118765810102286	0.0581893637542134	0.1132105894463115	0.027125120758446843	0.10801257078751121	0.1623590691367229	0.1089180890325144	0.13537620772636688	0.0024518775911766496	0.08062062850185787	0.06810904671301692	0.03799943563498657	0.18120618541838363	0.1848526566385999	0.059741640143155424	0.0677574576196749	0.17162187542362448	0.0076967015659701755	0.005774357754435982	0.12871035911678774	0.0	0.18990682052509114	0.14687004202191778	0.09156074180574411	0.11461342255017445	0.1637004011044195	0.1034588012855089	0.11625736943782894	0.11456268275276565	0.1454694909528233	0.12243582423994795	0.22550337636924106	0.24194086439599266	0.21880322079514988	0.4053304468007026	0.42805282056834376	0.35201389784195114	0.4363086258738888	0.5183082056063645	0.5866681909861006	0.6227020099402916	0.6754966114573187	0.7037550091960011
0.1892696962921372	0.16821685044381243	0.12979807430199952	0.058682644349814066	0.1236579074604498	0.15975977837364783	0.21066851110159707	0.04631742124136635	0.16672219599911622	0.13963022203837153	0.006407104895658837	0.09851065169859076	0.08876570956722549	0.11265625381236338	0.07311885932744944	0.11334473488668513	0.19282277045796867	0.0010124505059327365	0.06728491888686464	0.0963362729052337	0.07061963195679209	0.20269575660622657	0.1510226317210702	0.11714621494771733	0.17723788102826518	0.16488498239143695	0.268888263844325	0.37962578115592815	0.4253773603793468	0.5418429327220191	0.5690654312304696	0.6906674050804289	0.6531471218707715	0.5881596230898797	0.4498740575300561	0.4751490333405814	0.3547166099154919	0.2954182105677221	0.22218573939793568	0.19366606453151614	0.21859212931853889	0.1628158537195564	0.13430347223705913	0.06499731713208591	0.16529059463806775	0.09407353003920384	0.07219742085296936	0.1071757521973889	0.10500130295234414	0.08742837318714848
0.09710875911428536	0.12053823326994215	0.12727306135213756	0.15109769549319274	0.11357520539486723	0.14804926907698213	0.14973005820256974	0.12086037293133493	0.0635451135099327	0.12194752240334716	0.18475511663126395	0.177705200532479	0.18498972508620273	0.07077739640568556	0.12279111704951819	0.15051269152568053	0.1814612145434787	0.13131755064273554	0.17800224150220625	0.08922121825748397	0.2410824194590591	0.09181191664344933	0.15679055805580025	0.1318114477585582	0.2230832124981038	0.033960869953758716	0.11732500820096828	0.1315977055109573	0.18081119044259994	0.15406798454483642	0.06699893816959065	0.11332484215159516	0.1969306148831949	0.21313893843791393	0.10950144292724855	0.09958834380177609	0.2303723857593533	0.17076911501314998	0.20817066182609184	0.32259328028167855	0.34131998171760375	0.33588081200723713	0.3970262387047966	0.5612835847024326	0.5069715435491892	0.49778719170715235	0.7207613612069729	0.5850375562485627	0.6785776138680717	0.8011118393628487
0.18556145954587372	0.06918353148297429	0.13866440376577258	0.054262425994901935	0.14224310236108084	0.10543204290198796	0.06606106092427678	0.0845263430402687	0.09777685485807257	0.1358064597997765	0.11600605137086913	0.12584933058388165	0.0	0.07421035441901608	0.10396591633543571	0.010862907077425639	0.08057405615431266	0.09193192026428158	0.10288787472746384	0.16038319121071054	0.13357965650231798	0.05998004670702875	0.14449096459323676	0.16207962471864812	0.23603348213998931	0.18293350229935523	0.16740944818132658	0.22760248076544354	0.15039167020800465	0.19493742351034044	0.1548075495774792	0.0847905522590129	0.1589745403781147	0.2017532477113106	0.20103881622760772	0.20611219430989292	0.1580283484018122	0.21005385770364438	0.14327606490520398	0.2873207813495943	0.2795805904765422	0.36994980006950934	0.3581897857740054	0.43800307896954443	0.4486383641936626	0.5454267693048236	0.5186554538356702	0.5586599927404853	0.7064410411562256	0.7544407418819874
0.18259418689205056	0.15202251320870197	0.15526731911443833	0.09694339281262862	0.1464533982539993	0.05121980904243017	0.06889377908728701	0.23820549412563352	0.09035681081517954	0.08166772979008327	0.12743171689889532	0.1389010336884515	0.0	0.19340920546375018	0.12133857638222284	0.06174899609638916	0.032044756752902546	0.14383697636002307	0.19217625001290345	0.18830521584941973	0.15529617372315144	0.08108356751589746	0.15648344354219573	0.10609282454242297	0.0593068093316836	0.1184736562227777	0.03991794279454747	0.1246363207424531	0.1305877190083502	0.07617586977875634	0.17174743176007926	0.09830378685387137	0.10824370070804767	0.20992735704711582	0.13211739942197112	0.10611552734401236	0.19112471064404832	0.2769426341102186	0.38984989545030174	0.3222536677684146	0.27457557376431146	0.3935604625592361	0.38290668826261287	0.49260893392685445	0.529981565766837	0.5602322754201065	0.6639243969182836	0.7718533117773436	0.7977785338087569	0.7125442307796611
0.11570771833207612	0.07002999244789576	0.11060986891140502	0.0687486590036833	0.013754007600213116	0.050149571593675495	0.05833850211729863	0.023536569705374946	0.007760438032767534	0.16437505107995407	0.12938466543713315	0.06335578544201058	0.04812219162386951	0.10690714392625647	0.036569737078040725	0.16097016743121814	0.0	0.0853331314307891	0.08521127646117438	0.018009457722620137	0.12839360275553044	0.07524683180997686	0.07779133276695883	0.14739034498158016	0.12301635332859141	0.07233168709256546	0.10268376113769903	0.09586494281161678	0.11302260026357146	0.22739501585553779	0.0920690777885639	0.15732866565075082	0.2045762337730299	0.15427947150234272	0.10463791469726441	0.22570954001935514	0.16255369503242495	0.21264624921363162	0.20341728621011473	0.2952041667658059	0.2056420923476067	0.28473943392975354	0.3527995554489489	0.33137113381006106	0.4543638565267796	0.5060396742182387	0.5168797379692139	0.6623853369651198	0.7126629533266413	0.7384044632917469
0.11185579631798745	0.11547415286249929	0.20043763876623735	0.12272752248982603	0.1194406664915679	0.13732621969492634	0.20984077980588625	0.16376943141921096	0.10095484387671273	0.1402701269918621	0.0	0.10989788733486217	0.11987048566447896	0.12937714041367268	0.09377847287065516	0.18268492077204954	0.10445975132018277	0.18166236807083416	0.020611144696759415	0.1271981783414876	0.032603835744205764	0.18901141021835347	0.058018442452335645	0.09316924404583073	0.10833480416813394	0.11423599612397793	0.10577509598413798	0.09726811938532362	0.214112064755786	0.10227268863287081	0.0656840235980891	0.13580674499690032	0.16384455437448353	0.18461831797489026	0.14057259325184526	0.1329741529336953	0.19103477376439612	0.29168714499755594	0.26315996077957854	0.26276793629695816	0.34148603160198754	0.35206667448692225	0.38037567323501675	0.46233304232765343	0.44112463382231587	0.44766235362795886	0.6619522256065213	0.5656191842978928	0.6315837202214094	0.7279358152758454
0.1363662961339755	0.13161986426421343	0.0	0.048101499731574474	0.09825236320136761	0.08293254630224896	0.17245538213941122	0.06901048974076122	0.0908805431499693	0.12429641120468574	0.09059872353489817	0.19512109718896864	0.107256682884442	0.07699802709096697	0.11945483307127594	0.08719406606349647	0.09268016528219392	0.12081163865215012	0.11094703819517847	0.06387581625415698	0.10669604450945572	0.14346686538952014	0.17578251122831157	0.17302646921845402	0.20281110404595803	0.12635245578984136	0.15794108984401595	0.06063619103076336	0.07444572521088212	0.1643602426155082	0.13409268970675506	0.014406255520296002	0.24210496382603397	0.15672221254380203	0.19312243372802823	0.10670921778095305	0.17813235039884445	0.24421605612136255	0.3378886123621767	0.2245777145706384	0.27890696030687245	0.26369393389715606	0.31400763055226305	0.39227721863081194	0.4967815110378244	0.5111432531234158	0.5821472154971296	0.5871528930820353	0.759120609051955	0.7148197543400882
0.13278148040506896	0.19905277403092306	0.22734537985926817	0.02930268769571134	0.06642094071811677	0.07467691660035929	0.11762018657436274	0.04189443707465082	0.16008695945245774	0.13520123241191787	0.08381552546742045	0.11312456499701137	0.07149120480442749	0.16811476762537533	0.08973712912259166	0.0369952248633326	0.16502214463271217	0.14859912559602875	0.08490635454164479	0.08737931459431406	0.16031085148591273	0.09321292973628614	0.16043361257476466	0.11294646999697443	0.16477292054935266	0.25082525881235107	0.2708799242199577	0.4313293616217919	0.4763026363215153	0.5214637683905494	0.5930817608703124	0.536735359729092	0.5600794170895532	0.6003572459466383	0.5941072417953249	0.45268847055733147	0.4071691614775739	0.26122169446599824	0.289117524120691	0.16354538584938058	0.15678168727421946	0.10811332129849209	0.051619821847038026	0.1323801322429163	0.06721047659443163	0.14087171518477345	0.03798380883697005	0.13002845857010537	0.16245522679136135	0.08499491007841252
0.03640886256476435	0.045099749815085556	0.053014376256447754	0.05562901779336304	0.05002158690061209	0.08645077899009407	0.1041837601376233	0.09487050564775604	0.1261948148713061	0.028908075389204257	0.13517271714020243	0.14948086833887064	0.1494910937862062	0.03304945010048931	0.21788790534061508	0.1357123743782304	0.15668990573332955	0.0867587118721169	0.1071217335356624	0.10461157499490928	0.08252607519103078	0.21714003345271216	0.2196470026810363	0.15079340270052136	0.3084672096889639	0.2118974738973182	0.42170770138958236	0.3112218533500647	0.5209578953851846	0.6099627267259672	0.6559330174997613	0.6453041304880032	0.7345482346970478	0.6188798982647095	0.6129286753300968	0.4926768593956474	0.4153021148559712	0.3536949607762437	0.2315473306482249	0.19745780033548221	0.1094137991842244	0.1841804403181359	0.07710645247748878	0.15821010809473665	0.05633521643035843	0.14154627873052583	0.06072008003396811	0.15061996989186335	0.12750157181235997	0.16507540793363978
0.07770922774496551	0.05848778251514616	0.018783693087184545	0.1272614852054465	0.15021883541852532	0.09406054598263404	0.15156841663755727	0.16166135030205206	0.1026593396012854	0.14093490348497803	0.031915360628972385	0.14029565194697333	0.17832289691627998	0.18249483632300975	0.06502124176711117	0.0	0.14297186556334499	0.011719194206640976	0.12330561410969157	0.0638101596727226	0.16063976002754607	0.19887185186068002	0.17874533233977502	0.14692161833573847	0.11879952745712631	0.3050570263670892	0.34604555987004226	0.38711821994969525	0.4042105188820917	0.584660511355928	0.6676321654562998	0.6604438526984006	0.5928616336949886	0.7540274378913201	0.5949587901314135	0.45937634535882677	0.4967135500097105	0.32990024582262756	0.2682997387653472	0.15583067646065107	0.1536187435187823	0.10074589207845291	0.20738846198191016	0.11222221906091333	0.1280261707424969	0.10594309460283469	0.146579479251122	0.08267811501953973	0.12523374512464794	0.10983116126153564
0.043908639461327004	0.16583541097383026	0.15841305581497117	0.0913460606173197	0.0846717566074216	0.09812458338371696	0.15236252364603756	0.014428411329781142	0.147913980874223	0.15366603941552828	0.04688097537608259	0.0066532293713498876	0.19717360625250607	0.06570145919418385	0.09663574956585869	0.1018792229774058	0.06681185801664616	0.07339315498541492	0.09754426001051134	0.16403688275578873	0.10597826159520608	0.16634762621331914	0.0884645273351854	0.25676197600304035	0.19432039745651544	0.28333089146001145	0.30821897440512797	0.42209266250585126	0.45039664877958985	0.5915919040748133	0.6032238522776023	0.6226172011462544	0.6502693175715609	0.6883757026134297	0.5787511857213439	0.4634127850251029	0.3332525688781312	0.4171348239779107	0.12229819675712089	0.12701709094863683	0.08211135499649931	0.20968882164884367	0.15097799699863457	0.14183342863932066	0.05765276091808336	0.1971665426253911	0.1912947951628751	0.11790211690688271	0.09569677993446343	0.1466053592285617
0.08785093850998713	0.10317175828002306	0.15824152779679285	0.07509514113033768	0.09509267348914291	0.012382616060596983	0.10274370806587635	0.0792261209234684	0.0699937572773858	0.01762915879277099	0.21027151611232636	0.04951164239873018	0.09518118679229118	0.03625428125596448	0.16589380310486812	0.0	0.08803681105104683	0.11480114288083622	0.12363266239132428	0.08806806964914014	0.10760479212592175	0.0626995832440539	0.06348299468328317	0.1249169183162378	0.09931793776049466	0.10241812944475963	0.07966199075615052	0.10177564568597415	0.15984747188872248	0.0993032391755563	0.11839153052233586	0.17686914077625437	0.20063356714024005	0.06672037117282574	0.1164514704703274	0.14557390923383634	0.18802228095999818	0.26832224958484874	0.25028515127931034	0.3145838933879603	0.27199794426925905	0.2624912040085444	0.43477919388560127	0.3280728776160026	0.45068246955020613	0.4867793527395843	0.564146141934416	0.6422109632220364	0.5891079553722904	0.7525562283729721
0.09726076022020935	0.14613465747038318	0.05908435651608375	0.017004137819057935	0.07051809942244454	0.02946116714221186	0.0	0.07296109552155812	0.11799564470684083	0.04980186801513993	0.08128765527671317	0.12631896918042027	0.18290693728220586	0.09756253864622305	0.051840593578307614	0.04505080956315729	0.0632346426510725	0.0915907951268821	0.12906030825298442	0.11794383005119732	0.12237339790934139	0.08948588544976036	0.05484154737263794	0.11299480284522515	0.09903342524004492	0.04618704977297452	0.14380379790675038	0.11790657141223986	0.13587720882844534	0.11354545314240216	0.037889449754133456	0.08518009315261053	0.2358969120884123	0.0963706030749297	0.17556291555349107	0.0425232092277461	0.04957282418434392	0.15858367302654544	0.2381964328371699	0.2773840915451165	0.29835076525747817	0.30752231441203065	0.2833463012472505	0.3917474715279951	0.41534636553312043	0.5127234136131996	0.5437317806275274	0.7035776369487249	0.7945704361919906	0.757333260239923
0.18656689059334983	0.13124450563115922	0.0	0.10469630878007036	0.07161393359069589	0.05337578422591276	0.09929623672213139	0.1502392996323138	0.18301039718710665	0.20509366376883728	0.20647021873489338	0.0764266168441827	0.09450873938759377	0.05322153472473054	0.15808538989350585	0.11666844248454056	0.06778858591850888	0.12465571425952944	0.08858578401527209	0.07893540257728321	0.06609942534312269	0.24990836566350422	0.18650503761892112	0.1280891370738363	0.10243701862731487	0.04965339057148805	0.042010724834361204	0.14684380425712887	0.03881925184767162	0.13788444112366616	0.06649423035431186	0.22169112324841506	0.07156324025652652	0.2812591849900093	0.18078129388598058	0.12678825192654905	0.21641547894153054	0.23059971667221352	0.1932866848389288	0.19310427848194578	0.31037008448103814	0.3271010938053427	0.4759982028293042	0.4044943876045533	0.5518656478153203	0.6625206661852473	0.5448754067977287	0.7416933332755704	0.726152214811873	0.7922050629911751
0.10908766330762318	0.1364129247800715	0.13293022849208525	0.09079807497818046	0.07313615246088051	0.06652529656465445	0.178116400838598	0.040156575525010174	0.06424624204858223	0.057982556121979015	0.029116401784307085	0.05520935768406077	0.0	0.20202759556175817	0.06236096809767126	0.2238133380411621	0.06632668822600461	0.06529476571743034	0.11150851804668584	0.002459089946818353	0.11653496112253689	0.21084366130389054	0.06746925320151846	0.0656035899691873	0.06836034259126705	0.039965424002866554	0.06485504014777749	0.15522235085035738	0.057422398806670404	0.12178283854591229	0.02315565770295876	0.04584605384679531	0.1709961792521359	0.0836246765115624	0.13112420142365203	0.16004887513406602	0.10939052265301169	0.27361555898159945	0.1946781593618565	0.3270895482749457	0.2710558977127521	0.20907839685346888	0.4618735195620199	0.427161907468655	0.5187411421021458	0.4693949092239869	0.6429483603119572	0.7169521094818648	0.7660875690145218	0.8058263103507124
0.10357487756907736	0.12593708631141992	0.15690349435062398	0.04118767537747908	0.15084521370612866	0.1492398541697206	0.10691849197237545	0.08175790071308432	0.14678679760038651	0.1470448193232568	0.09745377607889612	0.23997466244838664	0.08659150528710033	0.17850979165552194	0.1526009660218997	0.06506691407612826	0.0	0.1963530361699017	0.12596725744999274	0.12530974538484888	0.12497812133655244	0.08941468369841037	0.09433189390115378	0.18156498510579364	0.2592915105382095	0.2459626292805074	0.24897282685478028	0.37758361682837993	0.4765256117684718	0.5463753902848083	0.6305704755330809	0.6051484081925552	0.6477568138492814	0.6636406102302123	0.44966939721298027	0.48533027210509544	0.41546294053181987	0.29873539033818586	0.2698610370903496	0.2747599166641114	0.23116357824957204	0.11648282759744927	0.2061615292336744	0.057836199270417055	0.15291785169240063	0.09963404136831018	0.027922184159767636	0.04124386980209724	0.08358693249501038	0.09647091327979343
0.07850065050259632	0.13016643624893176	0.16290066020580718	0.12086359533804415	0.20162976475271757	0.2355233058481047	0.0	0.17740611193646383	0.14331001749785965	0.12383175122084697	0.15862060368337388	0.13214348108948154	0.16190036686932047	0.15271577883393633	0.1531912078225271	0.1563380657823771	0.10135395511893414	0.13277008768870702	0.19701921905176423	0.11153004373132258	0.12229174372050713	0.043624914267860235	0.15798269699631418	0.10615117734072158	0.17759238122725374	0.10211431408873896	0.24615401098800113	0.15803563211264568	0.1811765857834735	0.17274526459252884	0.14802880125565215	0.13757572933923312	0.1602506975247536	0.22290903141593754	0.1650857398978115	0.16725448489046135	0.14498974594010894	0.20770570164214655	0.23947006794158165	0.24221498622732773	0.2976642086393035	0.42044347916635033	0.3489360707351394	0.5167065275584167	0.526348371896165	0.6569836789354638	0.5955586754763023	0.5867190620359214	0.7608061444247439	0.8066001702186385
0.14904546651974668	0.14881175691096432	0.033936236687349304	0.11277163518148207	0.15088757760089944	0.123942949465489	0.10986384456207916	0.09464735606053666	0.07785920595574208	0.14972024502491904	0.2634163146226583	0.03498398810680295	0.09892157976995021	0.11807584557799755	0.15676549505910148	0.09725583447470021	0.18339897260142235	0.08547939189956649	0.11153435673790026	0.060482516109687766	0.13059235625964516	0.0	0.13611914663671706	0.022829527404923628	0.07350584985554012	0.13703438504847848	0.06292685712831443	0.13315251296213934	0.1518737844255727	0.015131708754465	0.08536169579823995	0.2201427881221007	0.1579889415133454	0.13884078792144533	0.20426287875934415	0.214489495923304	0.23993529616209922	0.19582207219187683	0.3081462017911137	0.23345568067441405	0.3238870611481014	0.41664702240687	0.4240038583099387	0.42687991568839545	0.5743555465099063	0.4724623211625494	0.5518048247643743	0.7052340792903984	0.7890681841540991	0.8216387178264806
0.14632915563919946	0.17178403438896384	0.12021593952624121	0.13983924393654057	0.11558998571372543	0.10787380061688381	0.06823850215054182	0.17006376397970568	0.14505098295993119	0.09546074983294345	0.17145651259254813	0.186842521646989	0.0	0.17437585049489884	0.12128450243489265	0.0885968095637544	0.15389477701476345	0.11344536857732442	0.14997115246645606	0.016178615057343783	0.1450861746232119	0.11592625679603007	0.1294675801135784	0.21758490026045504	0.200524698475913	0.2740842195585299	0.3444069979196313	0.3303054970493707	0.5283014509942293	0.43807366606526815	0.5401776892781726	0.6099392937786342	0.6991357581076996	0.6268629348909313	0.5096073750228193	0.5747057530152149	0.38430750970064526	0.3804719099513202	0.3327618227006602	0.19926263837984695	0.2580616984664911	0.2162326740140111	0.14489882675328272	0.1275386082078859	0.14194760946091475	0.1299245943890506	0.14887853960283978	0.22517245901499122	0.15775059920642845	0.1808180228434853
0.05990226358206219	0.1802902832417962	0.13090365434403795	0.0	0.13356246510859984	0.2438545681158617	0.2299101925877465	0.09356315045063156	0.10471593661562659	0.09992295131978242	0.12666344299083282	0.02010287355633912	0.06782481576588728	0.12517340877723582	0.04965749583345615	0.0799931150092618	0.0972559539869278	0.0809651962597502	0.10137087321116768	0.14579402224857152	0.0253429610488173	0.1914173871138439	0.07177327162009856	0.09951364014521383	0.15674055115854071	0.24876376327697905	0.30884249580127576	0.4024430488986548	0.43820950598272285	0.46437429555506304	0.49210139177231965	0.6375689164096597	0.585540856476215	0.6000822490142532	0.4905004942082561	0.5593474096874882	0.38048108913599626	0.28408801455038535	0.2645186399245809	0.1554187354320114	0.1459742110863053	0.30853033219064857	0.05352423454300607	0.11820340289867923	0.17452193485490883	0.0913699198469301	0.15099396256417505	0.14536066147398724	0.14917795313013998	0.17088736023501358
0.14028918818696237	0.0509670096394282	0.12260879423863814	0.08612851339659731	0.09668206853017984	0.04625417821791111	0.10532012269385935	0.10522007841107008	0.0919458202500749	0.11756480307830286	0.03427582035320771	0.019213505135005537	0.02181343079371211	0.019027107604658616	0.0	0.10533661070459029	0.0751284693554778	0.09341073199010268	0.0717374021721573	0.15467591263310612	0.10594740657472772	0.025393446017704754	0.08771147266639823	0.11086941367071468	0.08427124114228136	0.10126265252092344	0.04570538776271615	0.10059517514930406	0.0969132636148216	0.12250211640199751	0.09950094806174067	0.0952342469079408	0.04111900003642525	0.21359895635777262	0.07981023829417003	0.10837703801895193	0.2344682161935183	0.26157875712462636	0.1303591062152847	0.21218168084001696	0.3296972448147846	0.26522004201227856	0.3513984774219077	0.37851212403238593	0.435059432918744	0.4431906469921222	0.5047754328655627	0.5827139645795717	0.5618709457207545	0.6976163220273308
0.20258386177004606	0.10864237832538319	0.14397626001532166	0.11267258334482655	0.17232328432608685	0.16676088463272698	0.05697238620972515	0.08116580975878702	0.0912627096335831	0.10941225188456048	0.08329976854902779	0.03770214838902226	0.16927833125773095	0.07688888755692351	0.17912734070709502	0.1743552754225487	0.08527603866508496	0.14624213806055633	0.10410633175793857	0.15187650930495705	0.1161230517401047	0.10998403950537712	0.15271696189770467	0.07459492176024855	0.10399162751377651	0.2941665328876611	0.273534187181715	0.31469937855482516	0.3624580495494825	0.5211187597365564	0.5655995875486922	0.6446902297168516	0.637215854217025	0.6405135234310002	0.6077967226935719	0.5683228175195658	0.35158030672609475	0.27190168981263785	0.1889849116660616	0.2540137604288626	0.15260355940947776	0.10050630301500352	0.04369336157022738	0.08996733904015315	0.07633733648175753	0.18150134068334353	0.07118171898419678	0.07620422351338763	0.14271460122670837	0.14617029537643933
0.09423751783702575	0.12188851397104444	0.0924728361707235	0.09311278321303733	0.15918939712334318	0.09984601303355747	0.1315682185750111	0.11539653471358764	0.10822521749130769	0.13832094391803842	0.14478974994767957	0.12945490708620472	0.22282286118891292	0.09696729073378824	0.09102842644804646	0.1713666900237247	0.1740906207522069	0.08869344859012097	0.19852203682789157	0.18488037107795582	0.11901314333022323	0.2070268838558742	0.09740643304757189	0.21888291546624672	0.32691783355302656	0.2977744447344473	0.3283743008036938	0.4282158904967577	0.42681125825277433	0.6014732176779582	0.6674527739748874	0.635970268617756	0.7588769179664784	0.649131119887941	0.47230057674836234	0.5509014167690675	0.3988898547882343	0.30402661675104176	0.315101141041244	0.3305834171074249	0.1823506119386943	0.18620792493612015	0.20371886562264502	0.17155372622944395	0.1570287430071665	0.1739403018882003	0.12721549148885575	0.045158915465656174	0.13631609725200153	0.1269818952734679
0.06841582950788867	0.03663708353422426	0.06257381006607242	0.1297401902614659	0.10797962617289555	0.15641352401100495	0.06252380619724557	0.10564775245804231	0.1665245218072626	0.07111886464485853	0.13441880477250556	0.13366816217084873	0.045245955638492194	0.16887861547543723	0.107931489899208	0.04509469977298442	0.08576488860084688	0.0766325725967389	0.07897031372455808	0.03142959911576074	0.12545228839061348	0.024055856449767155	0.09266243003014703	0.043963153302799	0.1272921651453303	0.07391269181271669	0.04648760560728115	0.10765142043363939	0.09791078070908651	0.18009380073779996	0.10519125884854286	0.15254889072409014	0.20077202320497634	0.0	0.14027139880515574	0.030415930580634555	0.22696990314149304	0.18419458106932832	0.18184063449732296	0.20510784003145857	0.23623252838988473	0.27656505393074315	0.37454961492643335	0.41401388894885305	0.4459880121281871	0.411170554351687	0.6456919344361229	0.6070613745253963	0.7167597281138299	0.7066035128934247
0.0627018261066255	0.09127487267196145	0.06973677284788884	0.15038567995427352	0.032714659799227955	0.06083707817212081	0.038649693250702506	0.14615717392135483	0.09106700595687932	0.18635048582325203	0.1366124371031369	0.114603644238669	0.20077696971371706	0.14428241539345077	0.05559950307208104	0.16146079757504506	0.13476306486359804	0.014690030236111241	0.1886675490613388	0.04965808529275457	0.17454323124161744	0.13719971484095142	0.05485155871154691	0.1165521994100401	0.11338603610274157	0.303345949787123	0.34062140879950836	0.3909681853812809	0.5615565869182715	0.5429179874122586	0.7089636976635533	0.6002078223175217	0.615348294443834	0.5176987079644557	0.6313989297531317	0.4037243634183559	0.42566954202714563	0.33007662118805825	0.27717368311849294	0.1823694263430674	0.2716104845688241	0.15392439381978906	0.15593729205865295	0.09269887906151521	0.1394057422826889	0.07677828894712521	0.10368341901695557	0.1769531806990322	0.16330902141193135	0.0
0.13069574219192975	0.18502020380760262	0.181430840178857	0.07804325154082326	0.24412380313849658	0.1562751075114627	0.19542702119493266	0.1051275885064294	0.08372284895252614	0.16759875110374023	0.0473600514665164	0.17681954537462927	0.1587375269013794	0.1983701612933607	0.20120706771168298	0.2424235892437312	0.14354566481169848	0.09894073364868763	0.18702614560093678	0.09614364913881354	0.16752123039846475	0.19524732614227078	0.13824243417850604	0.04342261610078396	0.05921703423934383	0.06558686969526666	0.14265869435768733	0.15202540507454856	0.08703652994513325	0.1274371195151547	0.11048522791131213	0.12365556595642785	0.18384749580741963	0.25128017632936706	0.15383039762172956	0.27937403595239635	0.28604233048505495	0.264893745560531	0.17283052410382133	0.28237960894530406	0.2667874403180072	0.3923236127645939	0.43631186848529924	0.5356158500270142	0.5102716207586286	0.6773958990497255	0.7277851437272418	0.7324427556162735	0.7587099179467948	0.7627450739052486
0.12672029516338842	0.1294687226401947	0.03848519478108936	0.08248736066412478	0.07572889403487287	0.14427331380581665	0.10486871077398768	0.0864385612700639	0.12072118572892902	0.05441542771804438	0.11162850204845064	0.2259946445996914	0.1992995441115391	0.0	0.14814462339570653	0.10754021691326225	0.0825054033008636	0.14099868613556413	0.2347276017968543	0.11600745957725618	0.16629875742655356	0.21004247406125656	0.1072369975811938	0.08444611550261075	0.1330212927975432	0.029857548173946702	0.1202262421781692	0.040739627680150096	0.08602619479099632	0.07302649914181185	0.12925867420372933	0.12943295907571167	0.07813445905353467	0.19725508567210143	0.22147300677156825	0.20032308010395303	0.19596588034518658	0.24377956445640028	0.273090336756948	0.18209793553178194	0.23627704586439763	0.38576217889876324	0.46370982137419664	0.38552413992666035	0.5205543578472454	0.5033875664483997	0.5443116621423287	0.693935127747589	0.6650149229651627	0.7896455387305722
0.10006550596564402	0.18567791743376078	0.043266675612260656	0.08242155987227845	0.1238077064211487	0.1517736887323318	0.18314630345845445	0.08420840145522318	0.12884250249515256	0.18362196233643507	0.010392677948615443	0.1566938522528647	0.18758600553992213	0.19439137262450115	0.1523923263009169	0.0023476040021875723	0.11789109654431344	0.18927276029339696	0.19448362914014664	0.1337065348758043	0.14081404733673497	0.0	0.1537660711011676	0.055474448246256115	0.20444539528178454	0.1347293629874168	0.23591910493778706	0.18390966917904272	0.0634552514541029	0.017554947121007622	0.11035501469725978	0.15714984229462525	0.10543745474606087	0.20955921006060566	0.17422766811612403	0.1761037399903547	0.15215107003313114	0.30335618835757033	0.2926414737002304	0.3087758288502609	0.3051196979551881	0.3864087399631578	0.461036992213133	0.45381471703472964	0.4879095528846206	0.5584393023291367	0.5914907736412525	0.6319662530300049	0.6237344796536595	0.8066071212770364
0.04774327214906365	0.20388021021250757	0.19250553272058019	0.17435799162988572	0.1669373937132268	0.11857601389974735	0.06491333053586981	0.12536966049922746	0.12961177173212426	0.08635013550521826	0.0	0.16797538791692304	0.12767809888918322	0.20196930284179604	0.23099085741425757	0.10547666952137319	0.09108841520992186	0.04026684359861132	0.11786841551569535	0.1099712548283308	0.13012312739304674	0.012700843297550987	0.18331985266292425	0.18862901448282374	0.13255959481493326	0.1576335162101743	0.1263210786531776	0.11474624029830569	0.06458563596170923	0.14655874132722513	0.14095714438421156	0.18787000264538833	0.13955736085215825	0.1824882747001308	0.18607756779419052	0.19549816150003263	0.2276756307972155	0.1990844448581593	0.2182974495360739	0.3875513109755209	0.3069576979639484	0.3560059595849148	0.3927232794996938	0.46107754177824284	0.5256824934260826	0.7235778911554104	0.6855113539959681	0.704529750663817	0.8302992385958295	0.8274229107163966
0.09868545672741849	0.16243159575749055	0.11668254803183449	0.12313100172466504	0.022209140819847154	0.0	0.1790370055711185	0.11351694809321498	0.16156525186105739	0.17416968772113325	0.0809806509596392	0.15890531596570714	0.19479023356394304	0.09541033819379716	0.1725064250510908	0.1271811976033896	0.15968300095749596	0.11765753706821076	0.18883412042029923	0.14630679527560608	0.19517387530854222	0.10164838979618503	0.1398398213127865	0.08893039614468372	0.10927628451680103	0.16374283925263325	0.12430446582852248	0.1321140755323068	0.12857168189627038	0.04342194478828969	0.1587138844747234	0.14320225445891954	0.2044297261925612	0.15103236277441967	0.13657183441207807	0.15271262728962884	0.14939343757183315	0.2947554002470214	0.31993289178400436	0.2562907279299935	0.2774545720039616	0.3070663288701731	0.35590766302613863	0.4750412330815976	0.5011478344921697	0.5216390309203642	0.5536607496283052	0.6940338691893866	0.6123957136434592	0.747497526061385
0.09023708319733921	0.18316302305649135	0.14396630767910787	0.19171039404668885	0.09948387698993141	0.1426954153305511	0.17858414836116707	0.1773051689499343	0.13528692358407549	0.10744886548339623	0.16117413990042614	0.07926644667832734	0.15181571575090955	0.24138965576033822	0.1655261385892703	0.0990509569169745	0.1528787388087414	0.1539489235478725	0.15646233326659517	0.12181101561431154	0.1406026956691311	0.10405070924247845	0.1969550441150959	0.14236526612606526	0.2418905467763376	0.2971141997331588	0.2886695301516339	0.508955281989575	0.40421472418730375	0.5147151195532425	0.6045456438367969	0.6184151578343464	0.5976245323018257	0.7272831426687212	0.5736860607414064	0.48479925041292987	0.4327282798457309	0.3644751381572201	0.2280790225924228	0.21234649326275357	0.3035512292237915	0.12761001059084662	0.05370281980061392	0.139688218070553	0.03171566769685055	0.08016617925236591	0.11217407375503015	0.18814940510640543	0.1453276851875814	0.11284829897193002
0.20936578428697847	0.20064546272129352	0.21007023924636475	0.21180960046536204	0.16983880644123747	0.15455981811229264	0.21867757175322788	0.16941177450344924	0.2028194215073937	0.19787100901163132	0.21091667323086738	0.16205121176798848	0.1614434337318213	0.16086235544756564	0.154961971725021	0.12983119785028363	0.210614162489143	0.19330067885170504	0.16174828900819815	0.17190839569267446	0.19229282837528253	0.2141617223909536	0.1871774101442323	0.27945408411933464	0.1372041440715943	0.11587413592016974	0.10416318016470326	0.14161469831329906	0.2026412515111781	0.24128908978923796	0.244907762412823	0.1442036146140167	0.2799909442063511	0.2966005180501504	0.12869191908054095	0.2547645457213026	0.23434252060361702	0.2070815817717126	0.3956561445510695	0.3521720038884358	0.30047958377102774	0.39742776710242955	0.3559883806976684	0.54032133082992	0.557316366107884	0.5781008514246283	0.5897505314034271	0.645457488612862	0.7396375510354865	0.7259063098781401
0.23655331538483598	0.12682711183554396	0.2371492709583183	0.1720867080914212	0.08470736897100165	0.2055672817412718	0.10365592418397582	0.23445093423679472	0.06947729840768685	0.0	0.07405372344718218	0.11323641457425351	0.15992605812555147	0.1094091453702439	0.1221257637601511	0.1551930911534699	0.03804727990861907	0.11510493061114765	0.13863178550797206	0.1709109112259557	0.14798957810621688	0.10468681081002618	0.08004381164060248	0.14769751633400097	0.2068833889345199	0.32195524360056726	0.32714590014582634	0.36221854385290986	0.38534113035536777	0.5802513779015149	0.5956920796659643	0.6519970168966133	0.6808819012139483	0.5693527293478521	0.5245403460106364	0.40630993463469167	0.3809889099575097	0.30776774235482307	0.2397208031896191	0.20240321805723213	0.18266213740720852	0.0999024022418869	0.08435254425232896	0.09405453040181866	0.17837362372126112	0.14409699372867432	0.13550937529986953	0.12793316277473257	0.14937024717681985	0.11186434284732587
0.12588861706448004	0.12819863611248442	0.036395617741493046	0.06214329768747449	0.10409920983818907	0.062219707755771014	0.12517689331345416	0.064206099870179	0.09638745188845795	0.04631677541332803	0.046300181817687296	0.012485592178120179	0.0941934389616358	0.03030287697495249	0.08722285448047466	0.06097515095882716	0.10326193154286253	0.043512910837982706	0.17062821339453943	0.14047359263163708	0.05589518450767829	0.14120418100563276	0.10721439871850458	0.1577007166637397	0.15855513109528394	0.2952861973422991	0.29199776025304525	0.3432058186549969	0.3981915595894556	0.5205670423275472	0.4670466173283604	0.5918449662676148	0.5572387797616338	0.538520231880349	0.5615886341553892	0.47286462586248024	0.3268571642370331	0.2675745987570235	0.2814573542847555	0.1997279473816432	0.07910727521428969	0.0	0.052611182678717484	0.14744450096180484	0.12824689922156984	0.14908880554336085	0.0815946894665205	0.04957070766307689	0.187310893068845	0.06721665334162501
0.12311500617914906	0.0685366187992765	0.11017933903167021	0.17381334072421353	0.14395230917066715	0.2068070845242581	0.04708848291589136	0.14628351877596021	0.11882534097302408	0.20591201817289118	0.015392364531564087	0.06423592444298212	0.08385845289860631	0.08665331234506402	0.05379913728520399	0.06844836266912258	0.08193649494057928	0.12894846970553459	0.05354468916701452	0.0468136352106098	0.07435155484362087	0.11496447886376517	0.17715680525085303	0.21163515040254735	0.14988265072922397	0.30116242222825873	0.3278202382030281	0.40619846358939377	0.521227296444084	0.3661940225139369	0.54657119171802	0.632241940582067	0.5961992477351329	0.6421363690612539	0.6665090899795271	0.5714984209539179	0.43394723577239924	0.34479626913258277	0.25892982913148377	0.17299742781316158	0.247851152282065	0.17655426187232476	0.15801520435426564	0.0661721536411797	0.0894343317532119	0.09308824881330645	0.08241340474743135	0.15483822240784995	0.1188043352787345	0.10218849227414764
0.07576189789500264	0.0	0.27649994337009165	0.13664349180633545	0.14422432747040909	0.23489037520318437	0.09017315512941373	0.1532801729606625	0.1510383964194746	0.13019828382530604	0.18937589612472325	0.058245068117323544	0.2740511344713569	0.11841762123507227	0.0020369265401943503	0.09309434484805745	0.2092950896955615	0.30488288670912805	0.11713334741080195	0.16287986289661835	0.24298922908180104	0.2311791119189625	0.25188162747576476	0.10823789826732742	0.23495360575625776	0.3170473332675591	0.3587749416807912	0.4342790117992433	0.4969356933427732	0.5355662141080226	0.6005560190505455	0.6817727524349364	0.6847249851241154	0.7812360148393401	0.6088920255768482	0.5673058582979396	0.4422774889007258	0.41086034450175635	0.33518125606929733	0.24809330994976272	0.33867282131379517	0.22412777506938458	0.23327623021903124	0.08101460008142702	0.2025859103096202	0.042578650308545685	0.1434975333812462	0.0840239243040205	0.18776536371748834	0.15061836249122537
0.06203297375449971	0.12729259551538105	0.08582197173513603	0.011306215969933541	0.07112898763116376	0.039471060515540383	0.07339555386491656	0.07099279583252407	0.10336637816027433	0.010784384353475509	0.08827829847402335	0.14215158947344508	0.1397191857892617	0.08805944352887767	0.05642301346418427	0.10643664250783445	0.0922466071431769	0.07021114655915539	0.0	0.06883461736408253	0.06681635160071786	0.03587289323314103	0.06695391362004348	0.11915903914591898	0.04190095529403463	0.031206834320317067	0.027042621445776797	0.05990962254336097	0.17207746227497203	0.07184438238677104	0.08937397972944523	0.017385857778561623	0.15741641206656803	0.0511271759643499	0.15603424948003516	0.19850044962660718	0.19381301614443194	0.18161955161157178	0.1285246430267197	0.2424194706081873	0.2267631790103813	0.24204510679207217	0.3551441201883907	0.3692166344873213	0.45522395471585164	0.5470252525164395	0.5101300880822504	0.692137140612043	0.6619544302148926	0.7132841679118097
0.14029155876269173	0.15729932293731272	0.1338097824151252	0.11349202508263069	0.20714229660036607	0.12406032755682184	0.13379463028118505	0.13639749146259142	0.12091458417306414	0.15005662055954244	0.13030079077693718	0.11782481778836187	0.16859782269433654	0.0	0.08050528837736486	0.10988679535278251	0.019407201634290296	0.178977989659454	0.1408083780907486	0.13358672058400453	0.1730294952687776	0.13944607843972068	0.20876110967992936	0.17742266829320458	0.10623654673708502	0.27144759562738996	0.21924263568508115	0.3961962402230456	0.49482685291718165	0.5512324983778766	0.5617483326669419	0.6664421656707639	0.5995876578773581	0.6530650776407182	0.5013078059167232	0.39796526457174136	0.4146768659670477	0.3457712014457845	0.20531377462848546	0.24025866251662073	0.1883201305326763	0.12814305852623906	0.12439891061197579	0.12092288355151135	0.11046936883016685	0.09076783851577973	0.16464308754583534	0.2500192638086667	0.05489619326366686	0.12155564255260048
0.14413627853080965	0.0	0.05854647396221139	0.0945930200709492	0.08720429696044511	0.18361280648441689	0.19205696413296247	0.19107937729848226	0.1934829829949212	0.12305119079397474	0.19259576338971932	0.11032868134261391	0.1221556018725121	0.22174471366677334	0.13528472827050986	0.12205095484126426	0.07449907834966539	0.15514537638471326	0.0860291032311154	0.08492454173790599	0.14480039697207278	0.11159856211243177	0.1597524862262243	0.10829500637831672	0.16755169408855125	0.22865784159177727	0.2405985568239023	0.285228016245295	0.465590870613808	0.567356817549153	0.571274183980218	0.6835173503639269	0.6599142820898891	0.6003543944682526	0.5111438271979677	0.4426227993706843	0.4361529114940437	0.24870214627636028	0.2325615989334399	0.15481762077067576	0.1857603733246845	0.10794760026625938	0.12038710633390001	0.11720738893643053	0.05326621912581954	0.04660829165914094	0.05199432522368558	0.18697942779793925	0.16188197139845778	0.16065253835983923
0.20311094614379013	0.17312463436540515	0.22082499252695315	0.12622608256421858	0.08928888698179195	0.16394326156714134	0.18982277552837942	0.2756426208849037	0.13704725680174598	0.06310041696177382	0.1459480160497385	0.07073560907310301	0.21270662448232397	0.14579272397791135	0.18382052605009386	0.2537007632557411	0.21820046304372304	0.09117235076184038	0.17605499697530344	0.13110799751445087	0.12093137509022481	0.16112604300255312	0.21059275909049743	0.10119075923261146	0.13661383024275847	0.18775523018281776	0.13423029777392118	0.10500293077359663	0.179450329567318	0.14793085974490403	0.09412797537456477	0.14911400827549223	0.15483928250594095	0.12043439766952725	0.15668060991775207	0.23087587911899693	0.22981067096917518	0.22508738271479872	0.19000325560814046	0.2845028527979139	0.3608810195242884	0.4665529937511641	0.2904097082638114	0.38875275326273806	0.5483897588962636	0.6333454328873828	0.649151471119533	0.5943372622449073	0.6736685273504902	0.7626758578012379
0.21533366278631244	0.23784560758817785	0.12073590252096537	0.16566510375998916	0.16564766939807848	0.18817277255594989	0.0	0.14263305942673557	0.17393483514941913	0.17800520489598462	0.1610211260924296	0.1767436956045921	0.1376651940526973	0.13042648600640122	0.15221438366483578	0.2329620496521552	0.1956645774115751	0.20461276410654092	0.151562335206615	0.14567303060900227	0.198947452268846	0.16223953672319916	0.14590283794557174	0.14989661580058394	0.2343621036803277	0.13455356168336485	0.12740443937064538	0.12715802302715973	0.18883845705397345	0.14952200971542604	0.22801731544568943	0.19102923474259617	0.24784851924650148	0.20122566467430797	0.17240017441517816	0.22009814222152924	0.278741309752327	0.22600888154061505	0.2567236626299902	0.23821963703555085	0.26590329025563025	0.37429219995788643	0.3735539469457243	0.42140682392460516	0.5765389592676803	0.6509686177479319	0.6653526572639287	0.6478032302273055	0.788089041857356	0.832002777735101
0.08225357058152792	0.1380364910246552	0.12065943489189747	0.13915092201555573	0.1352395930046281	0.1297808298982421	0.0634758592671678	0.23934536431083203	0.11631094036632543	0.13123099184041714	0.05758571849122517	0.1518683496158997	0.22828478332871327	0.12843000449955821	0.11179596704457075	0.13368567745656879	0.17810393441056907	0.0	0.13415520288571683	0.14037526051126134	0.049738723026516635	0.09019902729981992	0.16874674139259252	0.259860546904187	0.2415946979790494	0.21405525628935923	0.36022083438267777	0.3947042334831981	0.434682180058319	0.5005970489510876	0.5691718698310342	0.5431870197632878	0.6269085285746715	0.6853852489227822	0.5818025178784552	0.5484339771515553	0.3879327136232178	0.31500297511524533	0.293030466746892	0.117642085254014	0.18346349348779545	0.14888808657984895	0.18174216559263237	0.10218956945932907	0.18960054763011946	0.2139239262103814	0.13431693269487097	0.027443959682553032	0.08095268430721282	0.11304138495820981
0.1306094924289886	0.012904758078689816	0.013072545320373843	0.13300828950126406	0.05483190383773028	0.10026842005184444	0.11444744948740578	0.11640155035015286	0.22192576145011592	0.23607769553073502	0.12505729333717708	0.057747871383678824	0.05979116733576311	0.05995825707554644	0.11219001736712586	0.0672823106902704	0.08338539437698197	0.02982369341352528	0.09271244800080637	0.10300283205007553	0.09100405120310572	0.08582833744637391	0.10252873395288095	0.0537088100165412	0.19494674846233387	0.3185438234173273	0.2923264276116684	0.4010509569637885	0.4661836391562279	0.5407454281892533	0.6514723813285802	0.5849447415507792	0.6346201224826883	0.5301935414735379	0.47294415063770967	0.5952435076919141	0.4144994759781487	0.2741166581767958	0.25033920198624193	0.18040765329054523	0.1616232316494127	0.1919015092871292	0.16265370969585088	0.12118841689970002	0.14216021798635028	0.0402703700021707	0.026298481226498714	0.09197412659118871	0.10101781596137382	0.045585747215831675
0.057353866461562944	0.10480489344494147	0.10058511161368226	0.14156226666030636	0.1307338575559163	0.17932258256245312	0.0637741108205043	0.06652457850483649	0.12001698440840597	0.09166068882611351	0.20585972535595592	0.12189710194723995	0.1347724562284639	0.0353585074339783	0.06533401732317459	0.07878420079131121	0.04273350617164793	0.07733058836486226	0.029366864522994664	0.09654637664779048	0.20951076562374568	0.11560635720700538	0.0	0.10389402528143428	0.2138345389113214	0.23435427434821926	0.31015068246113503	0.3438344692188387	0.4605806041864903	0.5320853449298737	0.5582938458510799	0.6599027494475478	0.6853666396521758	0.6247349185222482	0.505933503674069	0.4788720100793616	0.36673459891189675	0.27526230390086237	0.38424517465889496	0.21264819843588353	0.1611057621351907	0.12801787352018937	0.11608318254959896	0.07162841759864859	0.11372461565650728	0.07151056051025906	0.027909910125670213	0.08445696246851443	0.13836580553360428	0.04963994045622597
0.0898937540182477	0.022411593552937724	0.14392351694097785	0.08126534193195561	0.1371529770455957	0.13997337990306558	0.0	0.24917972350827208	0.10288909062797784	0.12711351119132414	0.20087836262886002	0.09344782565141903	0.055855713733881755	0.09284576271883087	0.09621778472490931	0.10572160983929264	0.13924131165247303	0.1679926800377594	0.07313238902981534	0.1354469681345621	0.09613748792681652	0.04436900144531608	0.09689737972080552	0.028400137150259023	0.12747198715072716	0.17709426232307807	0.12118985079949833	0.13680360210918027	0.15702215068014416	0.0974871057693189	0.13481406380439354	0.14245931853818075	0.09015705915650794	0.12111832243730768	0.1417916046835309	0.25242554169183595	0.22318968491632254	0.16971641153121206	0.25336637190796035	0.26209041266133587	0.2778411075492055	0.3572768443332683	0.3371315268092146	0.395838046706795	0.4142556526551387	0.5596855490965994	0.5572845924504607	0.6447207552820465	0.6460553724885095	0.7139588970242252
0.2003138528966487	0.023846935085135235	0.12489558575083211	0.15714539132145747	0.18343117239112444	0.10275776600377647	0.16151730607189121	0.11373755980089932	0.10213999817982346	0.10848250374115992	0.15914977731499128	0.15932107705927617	0.1006809791075975	0.12082139432572055	0.13864851002841724	0.051636269232029346	0.17560301925198826	0.07534044540919485	0.11461648365220806	0.12276395259616968	0.1755619855370135	0.09823379005442959	0.04913830149146747	0.1436640405825273	0.15924172321280908	0.2593275491973581	0.3038229956363217	0.3332079138445533	0.5770931902823248	0.5270598520205839	0.637749229350589	0.5352441491387578	0.6740163064380589	0.6086803620888604	0.54441249174886	0.46231333652872697	0.39643653519295297	0.358065788717969	0.20758643894507806	0.12463644843522875	0.17684475132920977	0.17459140409432522	0.15293507117984992	0.15362728991112545	0.14945431490906846	0.1172072258957807	0.19641449602709318	0.21283389360822497	0.1120617703273072	0.0
0.0041298691896509785	0.07978464344002043	0.06768309849997413	0.14142379591959237	0.10553046393895804	0.14123380615928746	0.1504174692703208	0.08560520759962258	0.030930502426568727	0.02801133307701788	0.11705936307626379	0.004817903987996792	0.15729818493255926	0.060534697769641266	0.07243005991779969	0.1005045655569283	0.040383680112271364	0.0775758911336635	0.0	0.16689415169997399	0.073087614158432	0.09612993529259957	0.07939343762035708	0.2043971263913051	0.22546214118745095	0.2883180903607206	0.18802665460999957	0.432027552804271	0.4978047048053431	0.45097558697352286	0.5055554992824016	0.6154987793136267	0.6491470077236342	0.6749982480608401	0.6080432246784123	0.38494890300811563	0.3775409170696958	0.3493279745600176	0.22397023854210596	0.10471217323449623	0.2580074887374651	0.14058943909498164	0.051102719156123105	0.18948050620016016	0.10686761884576912	0.0710585291498017	0.0903870949315027	0.15256067523262948	0.14105309436297359	0.04579135310155192
0.1727199224193819	0.03177521783980108	0.17608873014111598	0.09208002157406221	0.12127465267354091	0.08824687576578183	0.15607980439086766	0.09122020432218406	0.0	0.14606341044709356	0.13512366059468514	0.20508822126183293	0.2284126151644387	0.0529176555701803	0.12632035843171316	0.13939677346580615	0.22311468317450256	0.10140758219346521	0.15859424317077425	0.087594167751839	0.20289841594634597	0.15433779267174022	0.09254677933358857	0.11846144117276194	0.14081032577590008	0.1614970162356422	0.17803520804646542	0.1636996966382598	0.18262905332110987	0.21766643736072294	0.22981031589919657	0.21357952465706617	0.2999749714515035	0.1685888345684243	0.11739529103422539	0.24171814366690458	0.2507953257003382	0.28527475278428066	0.17211159167923848	0.32640248433066305	0.2786128561143664	0.3888648388213407	0.4627296186447705	0.4848430403870458	0.43308737003440456	0.5620368413292778	0.5989459147076588	0.7035997651778468	0.7098812256633963	0.8019421791201448
[truncated: 594 more rows]
[truncated: 46 more columns]
